# Supplementary material for: Transcriptome-wide association study identified candidate genes associated with gut microbiota
Source: Gut Pathog. 2021 Dec 18;13:74. doi: 10.1186/s13099-021-00474-w (PMC8684646; doi:10.1186/s13099-021-00474-w)
Supplement: Supplementary file 1 — Additional file 1: Table S1. The number of candidate genes for each microbial traits identified by TWAS. [file 13099_2021_474_MOESM1_ESM.xlsx]

## Sheet: Sheet1
Table S1. The number of candidate genes for each microbial traits identified by TWAS
Gut microbial traits	Reference Panel
	Colon Transverse	Colon Sigmoid
C_Actinobacteria_RNT	18	17
C_Alphaproteobacteria_HB	20	22
C_Alphaproteobacteria_RNT	18	24
C_Deltaproteobacteria_HB	15	16
C_Deltaproteobacteria_RNT	26	13
C_Gammaproteobacteria_HB	31	15
C_Gammaproteobacteria_RNT	15	16
Div_Chao1_RNT	22	19
Div_NumberGenera_RNT	25	13
Div_Shannon_RNT	27	18
F_Acidaminococcaceae_HB	13	21
F_Acidaminococcaceae_RNT	23	20
F_Coriobacteriaceae_RNT	22	19
F_Desulfovibrionaceae_HB	24	19
F_Desulfovibrionaceae_RNT	28	17
F_Enterobacteriaceae_HB	23	23
F_Enterobacteriaceae_RNT	14	20
F_Enterococcaceae_HB	19	18
F_Enterococcaceae_RNT	19	10
F_Erysipelotrichaceae_RNT	20	14
F_Lachnospiraceae_RNT	21	24
F_Peptostreptococcaceae_HB	20	20
F_Peptostreptococcaceae_RNT	12	6
F_Porphyromonadaceae_RNT	13	19
F_Rhodospirillaceae_HB	24	17
F_Rhodospirillaceae_RNT	15	24
F_Ruminococcaceae_RNT	19	19
F_Streptococcaceae_HB	30	23
F_Streptococcaceae_RNT	24	24
F_Sutterellaceae_HB	18	17
F_Sutterellaceae_RNT	16	20
F_Veillonellaceae_HB	25	23
F_Veillonellaceae_RNT	16	17
G_Acidaminococcus_HB	12	10
G_Acidaminococcus_RNT	11	27
G_Aestuariispira_HB	16	12
G_Aestuariispira_RNT	22	11
G_Akkermansia_HB	14	16
G_Akkermansia_RNT	20	18
G_Alistipes_RNT	18	18
G_Alloprevotella_HB	25	22
G_Alloprevotella_RNT	18	24
G_Anaerostipes_RNT	23	27
G_Bacteroides_RNT	19	18
G_Barnesiella_HB	12	18
G_Barnesiella_RNT	21	22
G_Bifidobacterium_HB	22	21
G_Bifidobacterium_RNT	16	17
G_Blautia_RNT	16	16
G_Butyricicoccus_RNT	26	26
G_Butyrivibrio_HB	19	13
G_Butyrivibrio_RNT	20	12
G_Clostridium_IV_RNT	27	15
G_Clostridium_sensu_stricto_HB	14	23
G_Clostridium_sensu_stricto_RNT	28	23
G_Clostridium_XlVa_RNT	12	15
G_Clostridium_XVIII_RNT	26	13
G_Collinsella_HB	19	24
G_Collinsella_RNT	21	26
G_Coprobacter_HB	19	11
G_Coprobacter_RNT	16	17
G_Coprococcus_HB	22	20
G_Coprococcus_RNT	19	17
G_Desulfovibrio_HB	15	15
G_Desulfovibrio_RNT	20	14
G_Dialister_HB	23	23
G_Dialister_RNT	16	16
G_Dorea_RNT	15	17
G_Eisenbergiella_HB	25	11
G_Eisenbergiella_RNT	24	26
G_Escherichia_Shigella_HB	33	14
G_Escherichia_Shigella_RNT	14	21
G_Faecalibacterium_RNT	22	21
G_Faecalitalea_HB	21	20
G_Faecalitalea_RNT	13	12
G_Fusicatenibacter_RNT	18	18
G_Gemmiger_HB	17	17
G_Gemmiger_RNT	29	11
G_Hespellia_HB	26	11
G_Hespellia_RNT	21	20
G_Holdemanella_HB	28	21
G_Holdemanella_RNT	23	15
G_Intestinibacter_HB	20	18
G_Intestinibacter_RNT	21	19
G_Lactobacillus_HB	19	15
G_Lactobacillus_RNT	19	17
G_Lactococcus_HB	23	20
G_Lactococcus_RNT	23	21
G_Methanobrevibacter_HB	23	18
G_Methanobrevibacter_RNT	21	16
G_Odoribacter_HB	23	24
G_Odoribacter_RNT	19	19
G_Oscillibacter_RNT	23	21
G_Parabacteroides_RNT	31	16
G_Paraprevotella_HB	28	14
G_Paraprevotella_RNT	17	24
G_Parasutterella_HB	16	16
G_Parasutterella_RNT	27	22
G_Phascolarctobacterium_HB	21	23
G_Phascolarctobacterium_RNT	19	19
G_Prevotella_HB	18	20
G_Prevotella_RNT	19	18
G_Roseburia_RNT	23	13
G_Ruminococcus2_RNT	18	17
G_Ruminococcus_HB	25	16
G_Ruminococcus_RNT	20	16
G_Senegalimassilia_HB	12	15
G_Senegalimassilia_RNT	20	17
G_Sporobacter_HB	24	15
G_Sporobacter_RNT	20	20
G_Streptococcus_HB	19	19
G_Streptococcus_RNT	22	29
G_Subdoligranulum_HB	23	19
G_Subdoligranulum_RNT	28	20
G_Sutterella_HB	27	28
G_Sutterella_RNT	16	11
G_unclassified_C_Clostridia_HB	16	18
G_unclassified_C_Clostridia_RNT	25	20
G_unclassified_F_Coriobacteriaceae_HB	12	14
G_unclassified_F_Coriobacteriaceae_RNT	18	20
G_unclassified_F_Erysipelotrichaceae_HB	18	17
G_unclassified_F_Erysipelotrichaceae_RNT	25	21
G_unclassified_F_Lachnospiraceae_RNT	20	18
G_unclassified_F_Porphyromonadaceae_HB	22	11
G_unclassified_F_Porphyromonadaceae_RNT	25	17
G_unclassified_F_Prevotellaceae_HB	15	11
G_unclassified_F_Prevotellaceae_RNT	20	19
G_unclassified_F_Rhodospirillaceae_HB	26	24
G_unclassified_F_Rhodospirillaceae_RNT	25	19
G_unclassified_F_Ruminococcaceae_RNT	18	15
G_unclassified_K_Bacteria_HB	18	20
G_unclassified_K_Bacteria_RNT	20	15
G_unclassified_O_Bacteroidales_HB	20	14
G_unclassified_O_Bacteroidales_RNT	24	20
G_unclassified_O_Clostridiales_RNT	20	20
G_unclassified_P_Bacteroidetes_HB	24	21
G_unclassified_P_Bacteroidetes_RNT	16	17
G_unclassified_P_Firmicutes_HB	20	21
G_unclassified_P_Firmicutes_RNT	19	17
G_unclassified_P_Proteobacteria_HB	20	14
G_unclassified_P_Proteobacteria_RNT	22	24
G_Veillonella_HB	27	19
G_Veillonella_RNT	19	16
G_Victivallis_HB	17	20
G_Victivallis_RNT	22	18
O_Bacteroidales_RNT	25	12
O_Burkholderiales_RNT	23	17
O_Clostridiales_RNT	14	14
O_Lactobacillales_HB	25	15
O_Lactobacillales_RNT	21	19
O_Rhodospirillales_HB	17	18
O_Rhodospirillales_RNT	21	17
O_Selenomonadales_RNT	18	15
P_Firmicutes_RNT	22	15
P_Lentisphaerae_HB	17	18
P_Lentisphaerae_RNT	23	14
P_Proteobacteria_RNT	19	21
Notes: The candidate genes means genes whose analytical permutation P value < 0.05 in the permutation test.
