# Supplementary material for: Transcriptome-wide association study identified candidate genes associated with gut microbiota
Source: Gut Pathog. 2021 Dec 18;13:74. doi: 10.1186/s13099-021-00474-w (PMC8684646; doi:10.1186/s13099-021-00474-w)
Supplement: Supplementary file 2 — Additional file 2: Table S2. TWAS results for gut microbiota in sigmoid colon. [file 13099_2021_474_MOESM2_ESM.xlsx]

## Sheet: Title
Table S2. TWAS results for gut microbiota in colon sigmoid

## Sheet: C_Actinobacteria_RNT
PANEL	FILE	ID	CHR	P0	P1	HSQ	BEST.GWAS.ID	BEST.GWAS.Z	EQTL.ID	EQTL.R2	EQTL.Z	EQTL.GWAS.Z	NSNP	NWGT	MODEL	MODELCV.R2	MODELCV.PV	TWAS.Z	TWAS.P	PERM.PV	PERM.N	PERM.ANL_PV
Colon_Sigmoid	./Weight//Colon_Sigmoid/Colon_Sigmoid.ENSG00000023191.12.wgt.RDat	RNH1	11	495000	507000	0.1283	rs36002993	-2.61	rs36002993	0.114064	-4.91	-2.606	418	2	lasso	0.07083	7.61e-05	2.60699	0.00913	0.0005	2000	0.00604
Colon_Sigmoid	./Weight//Colon_Sigmoid/Colon_Sigmoid.ENSG00000261568.1.wgt.RDat	RP11-524C21.2	6	22200000	22200000	0.3251	rs9358509	-3.24	rs11964537	0.122	5.72	-3.217	605	24	enet	0.14728	1.03e-08	-3.01233	0.00259	0.0005	2000	0.00146
Colon_Sigmoid	./Weight//Colon_Sigmoid/Colon_Sigmoid.ENSG00000158062.16.wgt.RDat	UBXN11	1	26600000	26600000	0.0936	rs11247916	2.803	rs10751735	0.015015	-4.17	2.762	396	3	lasso	0.038278	0.00304	-2.97354	0.00294	0.001	2000	0.00228
Colon_Sigmoid	./Weight//Colon_Sigmoid/Colon_Sigmoid.ENSG00000125731.8.wgt.RDat	SH2D3A	19	6752171	6767599	0.2964	rs2305806	3.8	rs2305806	0.21	6.6	3.802	476	3	lasso	0.220644	1.06e-12	3.62425	0.00029	0.001	2000	0.00129
Colon_Sigmoid	./Weight//Colon_Sigmoid/Colon_Sigmoid.ENSG00000203697.7.wgt.RDat	CAPN8	1	224000000	224000000	0.1733	rs2430408	-2.045	rs17483760	0.062138	5.13	1.643	391	4	lasso	0.119002	2.96e-07	2.20488	0.02746	0.002	2000	0.01322
Colon_Sigmoid	./Weight//Colon_Sigmoid/Colon_Sigmoid.ENSG00000115593.10.wgt.RDat	SMYD1	2	88400000	88400000	0.3578	rs988731	2.21	rs12467791	0.109	-5.09	2.189	243	5	lasso	0.08396	1.71e-05	-2.40898	0.016	0.002	2000	0.00188
Colon_Sigmoid	./Weight//Colon_Sigmoid/Colon_Sigmoid.ENSG00000113790.6.wgt.RDat	EHHADH	3	185000000	185000000	0.1916	rs4687046	-3.02	rs6795830	0.0482	-4.7	1.891	341	341	blup	0.07441	5.07e-05	-3.44338	0.000574	0.002	2000	0.00179
Colon_Sigmoid	./Weight//Colon_Sigmoid/Colon_Sigmoid.ENSG00000241316.2.wgt.RDat	RP11-81N13.1	3	67700000	68000000	0.285	rs11716677	3.69	rs13091275	0.259	-7.49	3.373	414	13	enet	0.25892	6.39e-15	-3.45449	0.000551	0.002	2000	0.00419
Colon_Sigmoid	./Weight//Colon_Sigmoid/Colon_Sigmoid.ENSG00000228638.1.wgt.RDat	FCF1P2	3	48300000	48300000	0.1999	rs6442112	3.99	rs3197223	0.132	-6.12	-2.821	255	255	blup	0.17411	3.9e-10	2.45864	0.013947	0.0025	2000	1.65e-10
Colon_Sigmoid	./Weight//Colon_Sigmoid/Colon_Sigmoid.ENSG00000100228.8.wgt.RDat	RAB36	22	23487513	23506537	0.1785	rs9612334	-2.4	rs3761418	0.09678	5	-1.107	393	28	enet	0.10944	9.06e-07	-2.07725	0.037778	0.0035	2000	0.0052
Colon_Sigmoid	./Weight//Colon_Sigmoid/Colon_Sigmoid.ENSG00000139921.8.wgt.RDat	TMX1	14	51700000	51700000	0.1832	rs4901102	-2.78	rs7149337	0.106226	-5.38	2.626	650	3	lasso	0.0841	1.69e-05	-2.6273	0.00861	0.004	2000	0.00752
Colon_Sigmoid	./Weight//Colon_Sigmoid/Colon_Sigmoid.ENSG00000141294.5.wgt.RDat	LRRC46	17	45908993	45915057	0.1702	rs16948835	-2.568	rs16948835	0.0913	-4.89	-2.568	383	9	lasso	0.0657	0.000137	2.64657	0.00813	0.004	2000	0.0161
Colon_Sigmoid	./Weight//Colon_Sigmoid/Colon_Sigmoid.ENSG00000164574.11.wgt.RDat	GALNT10	5	154000000	154000000	0.2295	rs1545473	-3.67	rs1545473	0.165164	6.21	-3.674	496	5	lasso	0.14109	2.17e-08	-3.2727	0.00107	0.004	2000	0.00935
Colon_Sigmoid	./Weight//Colon_Sigmoid/Colon_Sigmoid.ENSG00000161328.10.wgt.RDat	LRRC56	11	538000	555000	0.2778	rs11604757	-2.82	rs12420868	0.08797	-5.33	1.564	430	2	lasso	0.1916	4.39e-11	-2.73797	0.00618	0.0045	2000	0.00473
Colon_Sigmoid	./Weight//Colon_Sigmoid/Colon_Sigmoid.ENSG00000066185.8.wgt.RDat	ZMYND12	1	42900000	42900000	0.34	rs4660632	2.784	rs11210643	0.183598	-6.16	2.228	343	4	lasso	0.21116	3.63e-12	-2.56529	0.01031	0.005	2000	0.01072
Colon_Sigmoid	./Weight//Colon_Sigmoid/Colon_Sigmoid.ENSG00000226167.1.wgt.RDat	AP4B1-AS1	1	114000000	114000000	0.1397	rs11102691	2.627	rs1217200	-0.001956	-3.6	2.328	484	484	blup	0.024086	0.0155	-2.85913	0.00425	0.005	2000	0.01407
Colon_Sigmoid	./Weight//Colon_Sigmoid/Colon_Sigmoid.ENSG00000247982.2.wgt.RDat	LINC00926	15	57600000	57600000	0.3695	rs4774280	3.19	rs2544129	0.262899	7.83	-2.879	553	3	lasso	0.29264	5.72e-17	-3.17029	0.00152	0.005	2000	0.00908

## Sheet: C_Alphaproteobacteria_HB
PANEL	FILE	ID	CHR	P0	P1	HSQ	BEST.GWAS.ID	BEST.GWAS.Z	EQTL.ID	EQTL.R2	EQTL.Z	EQTL.GWAS.Z	NSNP	NWGT	MODEL	MODELCV.R2	MODELCV.PV	TWAS.Z	TWAS.P	PERM.PV	PERM.N	PERM.ANL_PV
Colon_Sigmoid	./Weight//Colon_Sigmoid/Colon_Sigmoid.ENSG00000105810.5.wgt.RDat	CDK6	7	92200000	92500000	0.0827	rs10252324	2.87	rs758002	0.014564	-3.74	2.471	321	321	blup	0.02394	0.0158	-2.87231	0.00407	0	2000	4.92e-06
Colon_Sigmoid	./Weight//Colon_Sigmoid/Colon_Sigmoid.ENSG00000035115.17.wgt.RDat	SH3YL1	2	218000	266000	0.3673	rs6719944	-2.526	rs2290911	0.176	6.3	-1.935	374	42	enet	0.24024	7.97e-14	-2.59173	0.00955	0.0005	2000	0.000631
Colon_Sigmoid	./Weight//Colon_Sigmoid/Colon_Sigmoid.ENSG00000231367.1.wgt.RDat	AC016995.3	2	38600000	38700000	0.4776	rs7601994	-3.372	rs4670876	0.17	5.99	2.92	451	24	enet	0.22256	8.25e-13	4.17049	3.04e-05	0.0005	2000	0.000498
Colon_Sigmoid	./Weight//Colon_Sigmoid/Colon_Sigmoid.ENSG00000143786.3.wgt.RDat	CNIH3	1	225000000	225000000	0.1778	rs2802734	-2.334	rs6604882	0.039822	-3.79	2.137	373	3	lasso	0.035524	0.00416	-2.94437	0.00324	0.001	2000	0.00322
Colon_Sigmoid	./Weight//Colon_Sigmoid/Colon_Sigmoid.ENSG00000261801.1.wgt.RDat	LOXL1-AS1	15	74200000	74200000	0.4487	rs885740	2.62	rs16958477	-0.003753	-3.69	1.167	401	401	blup	0.0228	0.018	-3.47152	0.000518	0.001	2000	3.03e-05
Colon_Sigmoid	./Weight//Colon_Sigmoid/Colon_Sigmoid.ENSG00000213290.4.wgt.RDat	PGK1P2	19	12670385	12671919	0.2931	rs2861410	2.28	rs2861410	0.0819	5.25	2.282	286	2	lasso	0.094254	5.25e-06	2.41942	0.01555	0.001	2000	0.00578
Colon_Sigmoid	./Weight//Colon_Sigmoid/Colon_Sigmoid.ENSG00000177383.3.wgt.RDat	MAGEF1	3	184000000	184000000	0.3351	rs11710643	3.59	rs3934720	0.11	5.74	3.067	450	8	lasso	0.15081	6.74e-09	3.62566	0.000288	0.001	2000	0.00186
Colon_Sigmoid	./Weight//Colon_Sigmoid/Colon_Sigmoid.ENSG00000133661.11.wgt.RDat	SFTPD	10	81700000	81700000	0.5641	rs7084667	-2.86	rs1885553	0.455152	9.61	-2.473	305	21	enet	0.50978	5.21e-33	-2.60217	0.00926	0.0025	2000	0.00174
Colon_Sigmoid	./Weight//Colon_Sigmoid/Colon_Sigmoid.ENSG00000138119.12.wgt.RDat	MYOF	10	95100000	95200000	0.2333	rs11599252	-2.66	rs11594445	0.040296	-5.05	-0.928	574	22	enet	0.16137	1.87e-09	2.78852	0.00529	0.0025	2000	0.00446
Colon_Sigmoid	./Weight//Colon_Sigmoid/Colon_Sigmoid.ENSG00000175518.6.wgt.RDat	UBQLNL	11	5540000	5540000	0.2466	rs12577357	2.95	rs7945471	0.061417	4.98	2.935	881	3	lasso	0.05213	0.000633	2.90223	0.00371	0.0025	2000	0.00345
Colon_Sigmoid	./Weight//Colon_Sigmoid/Colon_Sigmoid.ENSG00000184182.14.wgt.RDat	UBE2F	2	239000000	239000000	0.3044	rs2280289	-2.888	rs3210400	0.105	5.25	-2.751	499	499	blup	0.16677	9.65e-10	-3.18968	0.00142	0.0025	2000	0.005149
Colon_Sigmoid	./Weight//Colon_Sigmoid/Colon_Sigmoid.ENSG00000230906.2.wgt.RDat	AC023115.1	2	67300000	67500000	0.2096	rs1420376	-2.892	rs1362486	0.00554	-3.61	2.602	526	38	enet	0.07191	6.74e-05	-2.73985	0.00615	0.0025	2000	0.00193
Colon_Sigmoid	./Weight//Colon_Sigmoid/Colon_Sigmoid.ENSG00000232995.3.wgt.RDat	RP11-267N12.3	1	163000000	163000000	0.2868	rs10917778	-3.045	rs12729035	0.145164	-6.01	-2.617	614	614	blup	0.179236	2.07e-10	3.09911	0.00194	0.003	2000	0.0027
Colon_Sigmoid	./Weight//Colon_Sigmoid/Colon_Sigmoid.ENSG00000196981.2.wgt.RDat	WDR5B	3	122000000	122000000	0.2491	rs790123	2.91	rs10934586	0.0725	5.89	2.158	463	463	blup	0.16315	1.5e-09	3.37182	0.000747	0.003	2000	0.00391
Colon_Sigmoid	./Weight//Colon_Sigmoid/Colon_Sigmoid.ENSG00000126217.16.wgt.RDat	MCF2L	13	114000000	114000000	0.2995	rs11842874	2.94	rs527264	0.152	-5.74	2.709	448	7	lasso	0.13491	4.53e-08	-2.85084	0.00436	0.0035	2000	0.0034
Colon_Sigmoid	./Weight//Colon_Sigmoid/Colon_Sigmoid.ENSG00000253626.2.wgt.RDat	EIF5AL1	10	81300000	81300000	0.1658	rs4325264	3.33	rs2493719	0.004623	3.18	1.448	381	381	blup	0.00597	0.139	3.22413	0.00126	0.004	2000	0.00531
Colon_Sigmoid	./Weight//Colon_Sigmoid/Colon_Sigmoid.ENSG00000161542.12.wgt.RDat	PRPSAP1	17	74305567	74380602	0.2647	rs11077873	-3.44	rs2279056	0.0917	-5.7	2.255	431	3	lasso	0.111	7.58e-07	-2.42835	0.01517	0.004	2000	0.0143
Colon_Sigmoid	./Weight//Colon_Sigmoid/Colon_Sigmoid.ENSG00000197256.6.wgt.RDat	KANK2	19	11274943	11308243	0.1779	rs318697	2.45	rs387865	0.00539	3.93	2.069	388	26	enet	0.041453	0.00212	2.75968	0.00579	0.004	2000	0.00696
Colon_Sigmoid	./Weight//Colon_Sigmoid/Colon_Sigmoid.ENSG00000230084.1.wgt.RDat	RP4-613B23.1	3	42600000	42700000	0.1325	rs4682737	2.74	rs33984028	0.0756	4.6	2.115	466	2	lasso	0.05512	0.000451	2.64645	0.008134	0.004	2000	0.01072
Colon_Sigmoid	./Weight//Colon_Sigmoid/Colon_Sigmoid.ENSG00000236411.1.wgt.RDat	NDUFAF4P3	3	37800000	37800000	0.2994	rs2844397	-2.91	rs2685080	0.165	6.02	-2.671	414	3	lasso	0.13558	4.18e-08	-2.70438	0.006843	0.004	2000	0.00698
Colon_Sigmoid	./Weight//Colon_Sigmoid/Colon_Sigmoid.ENSG00000100038.15.wgt.RDat	TOP3B	22	22311397	22337213	0.3364	rs9610729	3.52	rs9610750	0.14654	-6.47	3.518	415	8	lasso	0.20455	8.48e-12	-3.50523	0.000456	0.0045	2000	0.00194
Colon_Sigmoid	./Weight//Colon_Sigmoid/Colon_Sigmoid.ENSG00000006652.9.wgt.RDat	IFRD1	7	112000000	112000000	0.3134	rs6967593	2.32	rs3807213	0.20323	-6.84	2.307	402	4	lasso	0.1822	1.43e-10	-2.32524	0.02006	0.0045	2000	0.0037
Colon_Sigmoid	./Weight//Colon_Sigmoid/Colon_Sigmoid.ENSG00000161912.13.wgt.RDat	ADCY10P1	6	41100000	41100000	0.4282	rs6458197	3.65	rs6924867	0.3	8.01	2.637	573	7	lasso	0.33023	2.3e-19	3.14126	0.00168	0.005	2000	0.00438

## Sheet: C_Alphaproteobacteria_RNT
PANEL	FILE	ID	CHR	P0	P1	HSQ	BEST.GWAS.ID	BEST.GWAS.Z	EQTL.ID	EQTL.R2	EQTL.Z	EQTL.GWAS.Z	NSNP	NWGT	MODEL	MODELCV.R2	MODELCV.PV	TWAS.Z	TWAS.P	PERM.PV	PERM.N	PERM.ANL_PV
Colon_Sigmoid	./Weight//Colon_Sigmoid/Colon_Sigmoid.ENSG00000115446.7.wgt.RDat	UNC50	2	99200000	99200000	0.1172	rs6734569	2.86	rs4851146	0.0235	3.75	-1.138	315	315	blup	0.04137	0.00214	-2.0207	0.04331	0	2000	0.000176
Colon_Sigmoid	./Weight//Colon_Sigmoid/Colon_Sigmoid.ENSG00000034533.7.wgt.RDat	ASTE1	3	131000000	131000000	0.1588	rs218504	2.54	rs6784576	-0.00364	-3.3	1.685	340	45	enet	0.00985	0.0848	-3.4194	0.000628	0	2000	0.00362
Colon_Sigmoid	./Weight//Colon_Sigmoid/Colon_Sigmoid.ENSG00000122481.12.wgt.RDat	RWDD3	1	95700000	95700000	0.3395	rs6666528	-2.61	rs933107	0.23135	7.08	-2.514	498	13	lasso	0.223105	7.68e-13	-2.62882	0.008568	0.0005	2000	0.00115
Colon_Sigmoid	./Weight//Colon_Sigmoid/Colon_Sigmoid.ENSG00000184227.3.wgt.RDat	ACOT1	14	74000000	74000000	0.7517	rs7151745	-2.33	rs7151745	0.141782	6.79	-2.334	356	57	enet	0.401	3.1e-24	-2.99274	0.00276	0.0005	2000	0.00228
Colon_Sigmoid	./Weight//Colon_Sigmoid/Colon_Sigmoid.ENSG00000166473.12.wgt.RDat	PKD1L2	16	81134484	81253975	0.2316	rs11150361	-2.98	rs12716909	0.031337	-4.1	1.748	723	723	blup	0.05015	0.000792	-3.03	0.00247	0.0005	2000	0.000909
Colon_Sigmoid	./Weight//Colon_Sigmoid/Colon_Sigmoid.ENSG00000105186.10.wgt.RDat	ANKRD27	19	33087913	33166105	0.3122	rs7250780	3.26	rs7250780	0.178	6.17	3.257	409	8	lasso	0.180392	1.79e-10	3.4385	0.000585	0.0005	2000	0.000982
Colon_Sigmoid	./Weight//Colon_Sigmoid/Colon_Sigmoid.ENSG00000142252.6.wgt.RDat	GEMIN7	19	45582453	45594782	0.281	rs1009644	2.17	rs3745157	0.214	-6.63	1.874	368	17	enet	0.261919	4.23e-15	-2.7629	0.005729	0.0005	2000	0.0011
Colon_Sigmoid	./Weight//Colon_Sigmoid/Colon_Sigmoid.ENSG00000183423.7.wgt.RDat	LRIT3	4	111000000	111000000	0.0911	rs2024111	-2.55	rs4422417	0.008367	-4.01	-1.9	407	407	blup	0.01297	0.0578	2.11029	0.03483	0.0005	2000	0.000771
Colon_Sigmoid	./Weight//Colon_Sigmoid/Colon_Sigmoid.ENSG00000238243.2.wgt.RDat	OR2W3	1	248000000	248000000	0.3802	rs7514184	3.51	rs7514184	0.077155	-5.24	3.513	464	9	lasso	0.161356	1.87e-09	-3.76973	0.000163	0.0015	2000	0.00108
Colon_Sigmoid	./Weight//Colon_Sigmoid/Colon_Sigmoid.ENSG00000215347.3.wgt.RDat	SLC25A5P1	22	42397073	42397970	0.1548	rs5758637	-3.06	rs17002947	0.05512	-3.99	-2.761	353	4	lasso	0.04063	0.00233	3.3456	0.000821	0.0015	2000	0.0235
Colon_Sigmoid	./Weight//Colon_Sigmoid/Colon_Sigmoid.ENSG00000198250.8.wgt.RDat	ANTXRL	10	47700000	47700000	0.489	rs7475977	2.57	rs7475977	0.273122	7.51	2.57	55	8	lasso	0.26633	2.31e-15	2.72614	0.00641	0.002	2000	0.0136
Colon_Sigmoid	./Weight//Colon_Sigmoid/Colon_Sigmoid.ENSG00000168028.9.wgt.RDat	RPSA	3	39400000	39500000	0.2038	rs3772143	3.53	rs3772143	0.16	-5.88	3.529	427	3	lasso	0.14396	1.54e-08	-3.4892	0.000484	0.002	2000	0.00759
Colon_Sigmoid	./Weight//Colon_Sigmoid/Colon_Sigmoid.ENSG00000204516.5.wgt.RDat	MICB	6	31462658	31478901	0.3013	rs4947332	-2.7	rs2516412	0.128939	5.24	-2.257	279	27	enet	0.13447	4.77e-08	-2.9813	0.00287	0.0025	2000	0.00796
Colon_Sigmoid	./Weight//Colon_Sigmoid/Colon_Sigmoid.ENSG00000198160.10.wgt.RDat	MIER1	1	67400000	67500000	0.1347	rs2815347	2.74	rs1137656	0.078539	5.17	1.69	548	548	blup	0.060326	0.00025	2.0639	0.039027	0.003	2000	0.004
Colon_Sigmoid	./Weight//Colon_Sigmoid/Colon_Sigmoid.ENSG00000228852.2.wgt.RDat	RP11-57H12.5	1	95700000	95700000	0.23	rs6666528	-2.61	rs7528790	0.146742	5.69	-2.547	488	5	lasso	0.13683	3.6e-08	-2.57021	0.010164	0.003	2000	0.00103
Colon_Sigmoid	./Weight//Colon_Sigmoid/Colon_Sigmoid.ENSG00000244026.2.wgt.RDat	FAM86DP	3	75500000	75500000	0.6203	rs7624584	-2.31	rs6767960	0.0253	-3.82	-1.609	148	148	blup	0.13239	6.11e-08	2.5635	0.010363	0.003	2000	0.00513
Colon_Sigmoid	./Weight//Colon_Sigmoid/Colon_Sigmoid.ENSG00000116774.7.wgt.RDat	OLFML3	1	115000000	115000000	0.334	rs1000528	-2.55	rs7545038	0.183848	-6.37	-2.548	472	2	lasso	0.158438	2.67e-09	2.54065	0.011065	0.0035	2000	0.01746
Colon_Sigmoid	./Weight//Colon_Sigmoid/Colon_Sigmoid.ENSG00000165478.6.wgt.RDat	HEPACAM	11	125000000	125000000	0.1625	rs11219769	3.68	rs4077566	0.00559	-4.34	-1.766	504	504	blup	0.03868	0.00291	3.49385	0.000476	0.0035	2000	0.0059
Colon_Sigmoid	./Weight//Colon_Sigmoid/Colon_Sigmoid.ENSG00000172071.7.wgt.RDat	EIF2AK3	2	88900000	88900000	0.1249	rs3098431	-2.71	rs7606234	0.0027	-3.07	0.456	231	231	blup	0.01137	0.0703	2.13138	0.03306	0.0035	2000	0.004213
Colon_Sigmoid	./Weight//Colon_Sigmoid/Colon_Sigmoid.ENSG00000145217.9.wgt.RDat	SLC26A1	4	973000	987000	0.6327	rs3822020	-2.94	rs3796622	0.579055	10.81	-2.831	399	6	lasso	0.5818	6.14e-40	-2.83089	0.00464	0.0035	2000	0.00714
Colon_Sigmoid	./Weight//Colon_Sigmoid/Colon_Sigmoid.ENSG00000188342.7.wgt.RDat	GTF2F2	13	45700000	45900000	0.2056	rs11618506	2.65	rs12877778	0.0467	-4.77	-1.261	388	14	enet	0.09644	4.08e-06	2.8883	0.00387	0.004	2000	0.0034
Colon_Sigmoid	./Weight//Colon_Sigmoid/Colon_Sigmoid.ENSG00000272782.1.wgt.RDat	RP4-607J23.2	7	97900000	97900000	0.341	rs1688605	3.21	rs10953259	0.241782	-7.14	2.395	344	4	lasso	0.22251	8.3e-13	-2.44305	0.01456	0.004	2000	0.0201
Colon_Sigmoid	./Weight//Colon_Sigmoid/Colon_Sigmoid.ENSG00000130270.12.wgt.RDat	ATP8B3	19	1782074	1812275	0.2993	rs2656851	-2.86	rs7250872	0.195	6.39	2.08	378	9	enet	0.247149	3.16e-14	2.756	0.005851	0.0045	2000	0.00584
Colon_Sigmoid	./Weight//Colon_Sigmoid/Colon_Sigmoid.ENSG00000241106.2.wgt.RDat	HLA-DOB	6	32780540	32784825	0.7015	rs9380351	2.9	rs4148876	0.368947	8.64	-2.744	266	11	lasso	0.46988	1.36e-29	-3.057	0.00224	0.0045	2000	0.01727
Colon_Sigmoid	./Weight//Colon_Sigmoid/Colon_Sigmoid.ENSG00000105185.7.wgt.RDat	PDCD5	19	33071974	33078358	0.2085	rs7250780	3.26	rs12150976	0.0751	5.24	1.404	409	29	enet	0.104301	1.64e-06	2.8307	0.004645	0.005	2000	0.008469
Colon_Sigmoid	./Weight//Colon_Sigmoid/Colon_Sigmoid.ENSG00000198876.8.wgt.RDat	DCAF12	9	34100000	34100000	0.0999	rs10971956	2.29	rs10441723	0.0176	-3.65	-1.37	325	325	blup	0.01733	0.0342	2.28206	0.02249	0.005	2000	0.00796

## Sheet: C_Deltaproteobacteria_HB
PANEL	FILE	ID	CHR	P0	P1	HSQ	BEST.GWAS.ID	BEST.GWAS.Z	EQTL.ID	EQTL.R2	EQTL.Z	EQTL.GWAS.Z	NSNP	NWGT	MODEL	MODELCV.R2	MODELCV.PV	TWAS.Z	TWAS.P	PERM.PV	PERM.N	PERM.ANL_PV
Colon_Sigmoid	./Weight//Colon_Sigmoid/Colon_Sigmoid.ENSG00000254415.3.wgt.RDat	SIGLEC14	19	52145806	52150054	0.3646	rs7250851	-2.56	rs7250849	0.222	-6.7	2.515	595	4	lasso	0.197042	2.21e-11	-2.74387	0.00607	0	2000	0.00178
Colon_Sigmoid	./Weight//Colon_Sigmoid/Colon_Sigmoid.ENSG00000143622.6.wgt.RDat	RIT1	1	156000000	156000000	0.1007	rs17381047	2	rs17381047	0.087825	-4.47	1.995	281	2	lasso	0.047327	0.00109	-1.99495	0.04605	0.0005	2000	0.003548
Colon_Sigmoid	./Weight//Colon_Sigmoid/Colon_Sigmoid.ENSG00000186301.7.wgt.RDat	MST1P2	1	17000000	17000000	0.3581	rs978528	2.44	rs149562	0.041931	5.09	-0.48	261	261	blup	0.118253	3.24e-07	-2.22049	0.02639	0.0005	2000	0.000269
Colon_Sigmoid	./Weight//Colon_Sigmoid/Colon_Sigmoid.ENSG00000263563.1.wgt.RDat	UBBP4	17	21729601	21731762	0.1079	rs17052352	-2.78	rs12946383	0.0423	-3.66	0.831	136	136	blup	0.0295	0.00828	-1.97423	0.04836	0.0005	2000	0.000125
Colon_Sigmoid	./Weight//Colon_Sigmoid/Colon_Sigmoid.ENSG00000198203.5.wgt.RDat	SULT1C2	2	109000000	109000000	0.6098	rs2305485	-3.38	rs2305485	0.218	7.78	-3.378	326	14	lasso	0.25998	5.53e-15	-3.07081	0.00213	0.0005	2000	0.005172
Colon_Sigmoid	./Weight//Colon_Sigmoid/Colon_Sigmoid.ENSG00000228696.4.wgt.RDat	ARL17B	17	44352150	44439130	0.6017	rs35732828	1.52	rs17698176	0.124	5.11	0.977	61	32	enet	0.18	1.86e-10	2.23219	0.0256	0.001	2000	0.000407
Colon_Sigmoid	./Weight//Colon_Sigmoid/Colon_Sigmoid.ENSG00000144034.10.wgt.RDat	TPRKB	2	74000000	74000000	0.1408	rs6724905	3.35	rs1806683	0.091	-5.35	2.131	356	4	lasso	0.07708	3.74e-05	-3.14527	0.00166	0.0015	2000	0.000816
Colon_Sigmoid	./Weight//Colon_Sigmoid/Colon_Sigmoid.ENSG00000043039.5.wgt.RDat	BARX2	11	129000000	129000000	0.1633	rs1493267	-2.92	rs10894020	-0.004349	3.27	-1.711	491	491	blup	0.02822	0.00961	-2.9995	0.0027	0.002	2000	0.00337
Colon_Sigmoid	./Weight//Colon_Sigmoid/Colon_Sigmoid.ENSG00000263345.1.wgt.RDat	RP1-59D14.5	17	2278355	2281040	0.5361	rs11655295	-3.38	rs2252909	0.156	5.88	1.577	421	43	enet	0.212	3.31e-12	3.2806	0.00104	0.002	2000	0.002436
Colon_Sigmoid	./Weight//Colon_Sigmoid/Colon_Sigmoid.ENSG00000088543.10.wgt.RDat	C3orf18	3	50600000	50600000	0.0845	rs7614482	-2.67	rs417592	0.0267	4.39	-2.217	319	319	blup	0.0549	0.000463	-2.34381	0.01909	0.0025	2000	3.61e-27
Colon_Sigmoid	./Weight//Colon_Sigmoid/Colon_Sigmoid.ENSG00000162383.7.wgt.RDat	SLC1A7	1	53600000	53600000	0.3144	rs1288354	3.03	rs10493170	0.05599	4.52	-1.351	488	488	blup	0.127538	1.09e-07	-2.66107	0.00779	0.0035	2000	0.003819
Colon_Sigmoid	./Weight//Colon_Sigmoid/Colon_Sigmoid.ENSG00000198093.6.wgt.RDat	ZNF649	19	52392477	52408293	0.2037	rs7250851	-2.56	rs1549931	0.0963	-5.46	2.189	614	21	enet	0.101084	2.39e-06	-2.47319	0.01339	0.0035	2000	0.00305
Colon_Sigmoid	./Weight//Colon_Sigmoid/Colon_Sigmoid.ENSG00000174705.7.wgt.RDat	SH3PXD2B	5	172000000	172000000	0.2468	rs9313596	-3.1	rs2731699	0.020298	4.26	-2.177	559	559	blup	0.03629	0.00382	-3.15783	0.00159	0.0035	2000	0.00333
Colon_Sigmoid	./Weight//Colon_Sigmoid/Colon_Sigmoid.ENSG00000166275.11.wgt.RDat	C10orf32	10	105000000	105000000	0.309	rs9527	3.13	rs4919690	0.275625	-7.56	3.036	343	4	lasso	0.26047	5.16e-15	-3.029	0.00245	0.004	2000	0.0253
Colon_Sigmoid	./Weight//Colon_Sigmoid/Colon_Sigmoid.ENSG00000106153.12.wgt.RDat	CHCHD2	7	56200000	56200000	0.138	rs4601271	2.13	rs4424212	0.061511	-5.14	-1.796	269	14	enet	0.07017	8.21e-05	2.40321	0.0163	0.004	2000	0.00461
Colon_Sigmoid	./Weight//Colon_Sigmoid/Colon_Sigmoid.ENSG00000184381.14.wgt.RDat	PLA2G6	22	38507502	38601697	0.1584	rs2076116	-2.43	rs2076116	0.08215	4.39	-2.426	346	4	lasso	0.05593	0.000412	-2.44689	0.01441	0.0045	2000	0.0224
Colon_Sigmoid	./Weight//Colon_Sigmoid/Colon_Sigmoid.ENSG00000186715.6.wgt.RDat	MST1L	1	17100000	17100000	0.1937	rs12085482	2.71	rs12059633	0.035413	3.96	-0.011	291	291	blup	0.023769	0.0161	-2.30649	0.02108	0.005	2000	0.004207

## Sheet: C_Deltaproteobacteria_RNT
PANEL	FILE	ID	CHR	P0	P1	HSQ	BEST.GWAS.ID	BEST.GWAS.Z	EQTL.ID	EQTL.R2	EQTL.Z	EQTL.GWAS.Z	NSNP	NWGT	MODEL	MODELCV.R2	MODELCV.PV	TWAS.Z	TWAS.P	PERM.PV	PERM.N	PERM.ANL_PV
Colon_Sigmoid	./Weight//Colon_Sigmoid/Colon_Sigmoid.ENSG00000080345.13.wgt.RDat	RIF1	2	152000000	152000000	0.1819	rs2444256	2.52	rs2444256	0.172	-6.05	2.515	402	1	lasso	0.16549	1.13e-09	-2.515	0.0119	0	2000	0.00835
Colon_Sigmoid	./Weight//Colon_Sigmoid/Colon_Sigmoid.ENSG00000124205.11.wgt.RDat	EDN3	20	57875482	57901047	0.2	rs748543	-3.39	rs6015561	-0.002304	-3.62	0.558	556	556	blup	0.019055	0.0279	-3.1102	0.00187	0	2000	0.00102
Colon_Sigmoid	./Weight//Colon_Sigmoid/Colon_Sigmoid.ENSG00000174705.7.wgt.RDat	SH3PXD2B	5	172000000	172000000	0.2468	rs6890478	3.596	rs2731699	0.020298	4.26	-0.601	559	559	blup	0.03629	0.00382	-4.06653	4.77e-05	0	2000	0.00128
Colon_Sigmoid	./Weight//Colon_Sigmoid/Colon_Sigmoid.ENSG00000184840.7.wgt.RDat	TMED9	5	177000000	177000000	0.2779	rs28375402	-2.793	rs901380	0.039048	3.98	-1.867	241	30	enet	0.06819	0.000103	-3.40321	0.000666	0	2000	0.00232
Colon_Sigmoid	./Weight//Colon_Sigmoid/Colon_Sigmoid.ENSG00000177465.4.wgt.RDat	ACOT4	14	74100000	74100000	0.1755	rs1990430	3.15	rs887506	0.012947	3.6	-2.768	377	23	enet	0.0623	0.0002	-3.57921	0.000345	0.0005	2000	0.000372
Colon_Sigmoid	./Weight//Colon_Sigmoid/Colon_Sigmoid.ENSG00000244026.2.wgt.RDat	FAM86DP	3	75500000	75500000	0.6203	rs11706176	1.66	rs6767960	0.0253	-3.82	-0.478	148	148	blup	0.13239	6.11e-08	2.14983	0.03157	0.0005	2000	0.000228
Colon_Sigmoid	./Weight//Colon_Sigmoid/Colon_Sigmoid.ENSG00000262165.1.wgt.RDat	RP11-81A22.5	17	4704454	4710308	0.2184	rs11654690	-3.21	rs11654690	0.0523	-5.5	-3.206	436	3	lasso	0.1	2.67e-06	3.07813	0.00208	0.001	2000	0.00399
Colon_Sigmoid	./Weight//Colon_Sigmoid/Colon_Sigmoid.ENSG00000259562.2.wgt.RDat	RP11-762H8.2	15	78600000	78600000	0.1601	rs16969725	-3.54	rs7173851	0.077267	-5.11	-2.44	399	9	enet	0.08699	1.21e-05	3.0748	0.00211	0.002	2000	0.00529
Colon_Sigmoid	./Weight//Colon_Sigmoid/Colon_Sigmoid.ENSG00000144214.5.wgt.RDat	LYG1	2	99900000	99900000	0.277	rs6715321	-2.38	rs4851206	0.167	5.96	-2.347	311	3	lasso	0.22252	8.29e-13	-2.318	0.02045	0.0025	2000	0.04158
Colon_Sigmoid	./Weight//Colon_Sigmoid/Colon_Sigmoid.ENSG00000234171.1.wgt.RDat	AC108488.3	2	3610000	3610000	0.8199	rs2013565	3.51	rs4583476	0.54	-10.42	3.206	562	13	lasso	0.5063	1.06e-32	-3.2712	0.00107	0.0025	2000	0.00203
Colon_Sigmoid	./Weight//Colon_Sigmoid/Colon_Sigmoid.ENSG00000225365.1.wgt.RDat	AC078942.1	7	158000000	158000000	0.4032	rs12534935	-2.51	rs12532121	0.273316	8.29	-1.768	417	19	enet	0.30941	5.06e-18	-2.39136	0.01679	0.0025	2000	0.00433
Colon_Sigmoid	./Weight//Colon_Sigmoid/Colon_Sigmoid.ENSG00000228903.2.wgt.RDat	RASA4CP	7	44100000	44100000	0.3441	rs17551738	-2.79	rs12531341	0.228953	-7.02	-2.283	347	5	lasso	0.2503	2.06e-14	2.59257	0.00953	0.0025	2000	0.00423
Colon_Sigmoid	./Weight//Colon_Sigmoid/Colon_Sigmoid.ENSG00000228106.1.wgt.RDat	RP11-452F19.3	1	223000000	223000000	0.4696	rs11487861	-3.11	rs11487861	0.189991	6.26	-3.108	355	5	lasso	0.160396	2.1e-09	-2.95444	0.00313	0.004	2000	0.00268
Colon_Sigmoid	./Weight//Colon_Sigmoid/Colon_Sigmoid.ENSG00000090863.7.wgt.RDat	GLG1	16	74485856	74641012	0.2302	rs9673539	2.34	rs12446095	0.091093	6.09	-1.699	363	5	lasso	0.22945	3.34e-13	-2.60052	0.00931	0.004	2000	0.00167
Colon_Sigmoid	./Weight//Colon_Sigmoid/Colon_Sigmoid.ENSG00000261105.1.wgt.RDat	RP11-173B14.5	13	76200000	76200000	0.5264	rs1570555	2.89	rs9593109	0.376	8.84	2.581	562	26	enet	0.34016	5.09e-20	2.6338	0.00844	0.0045	2000	0.00421
Colon_Sigmoid	./Weight//Colon_Sigmoid/Colon_Sigmoid.ENSG00000105519.8.wgt.RDat	CAPS	19	5911780	5915888	0.1716	rs11880302	-2.58	rs1674154	0.00985	-3.86	0.522	385	385	blup	0.041031	0.00223	-2.52318	0.01163	0.0045	2000	0.00697
Colon_Sigmoid	./Weight//Colon_Sigmoid/Colon_Sigmoid.ENSG00000171903.12.wgt.RDat	CYP4F11	19	16023177	16045677	0.7425	rs4808419	2.85	rs12985091	0.415	-9.69	2.577	543	13	lasso	0.585905	2.28e-40	-2.61946	0.00881	0.005	2000	0.00987

## Sheet: C_Gammaproteobacteria_HB
PANEL	FILE	ID	CHR	P0	P1	HSQ	BEST.GWAS.ID	BEST.GWAS.Z	EQTL.ID	EQTL.R2	EQTL.Z	EQTL.GWAS.Z	NSNP	NWGT	MODEL	MODELCV.R2	MODELCV.PV	TWAS.Z	TWAS.P	PERM.PV	PERM.N	PERM.ANL_PV
Colon_Sigmoid	./Weight//Colon_Sigmoid/Colon_Sigmoid.ENSG00000271579.1.wgt.RDat	RP11-116D17.3	12	116000000	116000000	0.3836	rs1618875	-3.61	rs10850473	0.03181	4.86	2.629	694	14	enet	0.095045	4.79e-06	3.97299	7.1e-05	0	2000	9.69e-05
Colon_Sigmoid	./Weight//Colon_Sigmoid/Colon_Sigmoid.ENSG00000243667.2.wgt.RDat	WDR92	2	68400000	68400000	0.186	rs12995380	2.83	rs7567378	0.0115	-3.77	1.122	529	529	blup	0.0432	0.00174	-3.09964	0.00194	0	2000	0.00218
Colon_Sigmoid	./Weight//Colon_Sigmoid/Colon_Sigmoid.ENSG00000168952.11.wgt.RDat	STXBP6	14	25300000	25500000	0.4434	rs1957526	-2.45	rs4494455	0.204144	-6.49	2.049	552	6	lasso	0.215	2.08e-12	-2.5386	0.0111	0.0005	2000	0.000995
Colon_Sigmoid	./Weight//Colon_Sigmoid/Colon_Sigmoid.ENSG00000248175.1.wgt.RDat	CTC-428G20.3	5	115000000	115000000	0.1682	rs17137584	3.38	rs10478214	0.001015	4.02	-1.292	403	403	blup	0.0562	0.0004	-3.18304	0.001457	0.001	2000	0.00238
Colon_Sigmoid	./Weight//Colon_Sigmoid/Colon_Sigmoid.ENSG00000106012.13.wgt.RDat	IQCE	7	2600000	2650000	0.2198	rs4721867	-3.57	rs4721867	0.018033	-4.11	-3.569	486	4	lasso	0.02861	0.00919	3.72257	0.000197	0.001	2000	0.00109
Colon_Sigmoid	./Weight//Colon_Sigmoid/Colon_Sigmoid.ENSG00000187094.7.wgt.RDat	CCK	3	42300000	42300000	0.4727	rs4683160	2.73	rs1868522	0.103	-5.9	-2.623	432	432	blup	0.20667	6.46e-12	2.59644	0.00942	0.0015	2000	0.00161
Colon_Sigmoid	./Weight//Colon_Sigmoid/Colon_Sigmoid.ENSG00000164627.13.wgt.RDat	KIF6	6	39300000	39700000	0.3227	rs10498743	3.31	rs6933563	0.216	6.7	3.229	533	3	lasso	0.22353	7.27e-13	3.2077	0.00134	0.0015	2000	0.00326
Colon_Sigmoid	./Weight//Colon_Sigmoid/Colon_Sigmoid.ENSG00000269560.1.wgt.RDat	CTD-2192J16.21	19	12640582	12643787	0.5328	rs2861412	3.32	rs4804715	0.167	5.88	3.076	281	6	lasso	0.155839	3.66e-09	3.11053	0.00187	0.0025	2000	0.00442
Colon_Sigmoid	./Weight//Colon_Sigmoid/Colon_Sigmoid.ENSG00000160223.12.wgt.RDat	ICOSLG	21	45642874	45660849	0.256	rs2838506	3.49	rs2838526	0.03843	-3.93	-0.325	485	485	blup	0.02807	0.00978	2.604	0.00921	0.0025	2000	0.00237
Colon_Sigmoid	./Weight//Colon_Sigmoid/Colon_Sigmoid.ENSG00000165899.6.wgt.RDat	OTOGL	12	80600000	80800000	0.29	rs6539486	-2.97	rs7294710	0.16753	6.48	-2.902	336	4	lasso	0.183025	1.29e-10	-2.95211	0.003156	0.003	2000	0.00466
Colon_Sigmoid	./Weight//Colon_Sigmoid/Colon_Sigmoid.ENSG00000173456.4.wgt.RDat	RNF26	11	119000000	119000000	0.1749	rs665648	2.53	rs12363277	-0.000138	-3.31	1.045	418	26	enet	0.03744	0.00335	-2.10941	0.034909	0.0035	2000	0.00379
Colon_Sigmoid	./Weight//Colon_Sigmoid/Colon_Sigmoid.ENSG00000171903.12.wgt.RDat	CYP4F11	19	16023177	16045677	0.7425	rs4808502	-3.03	rs12985091	0.415	-9.69	-2.729	543	13	lasso	0.585905	2.28e-40	2.79422	0.0052	0.004	2000	0.00747
Colon_Sigmoid	./Weight//Colon_Sigmoid/Colon_Sigmoid.ENSG00000132330.12.wgt.RDat	SCLY	2	239000000	239000000	0.2663	rs2166855	-3.15	rs10929255	0.0685	4.88	-1.379	482	482	blup	0.07623	4.12e-05	-2.96693	0.00301	0.004	2000	0.00433
Colon_Sigmoid	./Weight//Colon_Sigmoid/Colon_Sigmoid.ENSG00000179979.7.wgt.RDat	CRIPAK	4	1390000	1390000	0.4691	rs3755959	2.77	rs4130791	0.187293	7.09	-2.461	348	41	enet	0.33214	1.72e-19	-2.4788	0.0132	0.004	2000	0.00592
Colon_Sigmoid	./Weight//Colon_Sigmoid/Colon_Sigmoid.ENSG00000119969.10.wgt.RDat	HELLS	10	96300000	96400000	0.1334	rs11187948	-2.52	rs2244241	0.046187	3.79	-2.385	351	4	lasso	0.0415	0.00211	-2.48524	0.01295	0.0045	2000	0.0198
Colon_Sigmoid	./Weight//Colon_Sigmoid/Colon_Sigmoid.ENSG00000255198.3.wgt.RDat	SNHG9	16	2014960	2015510	0.5648	rs8046762	-2.8	rs30254	0.146518	5.65	-2.109	449	8	lasso	0.14722	1.04e-08	-2.53091	0.0114	0.0045	2000	0.00346
Colon_Sigmoid	./Weight//Colon_Sigmoid/Colon_Sigmoid.ENSG00000107185.8.wgt.RDat	RGP1	9	35700000	35800000	0.1374	rs10814288	3.53	rs10814274	0.0205	-4.13	0.055	418	418	blup	0.01061	0.0772	2.87588	0.004029	0.0045	2000	0.00915

## Sheet: C_Gammaproteobacteria_RNT
PANEL	FILE	ID	CHR	P0	P1	HSQ	BEST.GWAS.ID	BEST.GWAS.Z	EQTL.ID	EQTL.R2	EQTL.Z	EQTL.GWAS.Z	NSNP	NWGT	MODEL	MODELCV.R2	MODELCV.PV	TWAS.Z	TWAS.P	PERM.PV	PERM.N	PERM.ANL_PV
Colon_Sigmoid	./Weight//Colon_Sigmoid/Colon_Sigmoid.ENSG00000114646.5.wgt.RDat	CSPG5	3	47600000	47600000	0.1215	rs4858867	2.11	rs319682	0.0264	4.03	1.426	146	146	blup	0.05462	0.000478	1.98737	0.04688	0	2000	4.42e-07
Colon_Sigmoid	./Weight//Colon_Sigmoid/Colon_Sigmoid.ENSG00000197147.8.wgt.RDat	LRRC8B	1	90000000	90100000	0.2045	rs17130836	3.33	rs922107	0.145779	-5.9	2.555	350	3	lasso	0.144015	1.53e-08	-2.95241	0.003153	0.0015	2000	0.00167
Colon_Sigmoid	./Weight//Colon_Sigmoid/Colon_Sigmoid.ENSG00000049449.4.wgt.RDat	RCN1	11	31800000	32100000	0.2382	rs477838	3.69	rs477838	0.237866	-7.02	3.692	382	3	lasso	0.22623	5.1e-13	-3.73295	0.000189	0.0015	2000	0.00255
Colon_Sigmoid	./Weight//Colon_Sigmoid/Colon_Sigmoid.ENSG00000261367.1.wgt.RDat	RP11-455F5.4	16	30118996	30121862	0.2913	rs11646118	3.02	rs8061772	0.254113	7.33	2.967	226	4	lasso	0.25562	1e-14	3.05046	0.00228	0.002	2000	0.00575
Colon_Sigmoid	./Weight//Colon_Sigmoid/Colon_Sigmoid.ENSG00000183682.7.wgt.RDat	BMP8A	1	40000000	40000000	0.1149	rs2296175	2.66	rs661316	0.007574	3.58	2.459	379	379	blup	0.037947	0.00316	3.48348	0.000495	0.0025	2000	3.49e-06
Colon_Sigmoid	./Weight//Colon_Sigmoid/Colon_Sigmoid.ENSG00000115524.11.wgt.RDat	SF3B1	2	198000000	198000000	0.0613	rs1589162	2.77	rs9967823	-0.0047	3.57	2.107	328	328	blup	0.00779	0.11	2.1785	0.029369	0.0025	2000	0.00176
Colon_Sigmoid	./Weight//Colon_Sigmoid/Colon_Sigmoid.ENSG00000197608.7.wgt.RDat	ZNF841	19	52567719	52599018	0.257	rs11667325	-2.94	rs7250212	0.0064	4.77	-0.419	562	562	blup	0.052832	0.000585	-2.64609	0.00814	0.003	2000	0.00233
Colon_Sigmoid	./Weight//Colon_Sigmoid/Colon_Sigmoid.ENSG00000168071.17.wgt.RDat	CCDC88B	11	64100000	64100000	0.2156	rs2036271	2.07	rs499425	0.109983	-5.28	1.858	355	4	lasso	0.09473	4.97e-06	-2.13706	0.032593	0.0035	2000	0.00426
Colon_Sigmoid	./Weight//Colon_Sigmoid/Colon_Sigmoid.ENSG00000099889.9.wgt.RDat	ARVCF	22	19957499	20004331	0.3154	rs9604969	-2.42	rs1990277	0.23487	-7.06	-2.35	473	5	lasso	0.2288	3.64e-13	2.42701	0.0152	0.0035	2000	0.00784
Colon_Sigmoid	./Weight//Colon_Sigmoid/Colon_Sigmoid.ENSG00000163380.11.wgt.RDat	LMOD3	3	69200000	69200000	0.2561	rs41510248	3.04	rs2872690	0.0969	-4.94	-2.767	455	3	lasso	0.06517	0.000145	2.76181	0.00575	0.0035	2000	0.0106
Colon_Sigmoid	./Weight//Colon_Sigmoid/Colon_Sigmoid.ENSG00000225051.4.wgt.RDat	HMGB3P22	5	179000000	179000000	0.1775	rs6888613	3.185	rs12153128	-0.003915	-3.31	-2.363	471	471	blup	0.02156	0.0208	2.70206	0.00689	0.0035	2000	0.00405
Colon_Sigmoid	./Weight//Colon_Sigmoid/Colon_Sigmoid.ENSG00000196152.6.wgt.RDat	ZNF79	9	130000000	130000000	0.2133	rs4075850	-2.99	rs2248025	0.0413	5.04	1.626	359	359	blup	0.09649	4.06e-06	2.61996	0.00879	0.0035	2000	0.00195
Colon_Sigmoid	./Weight//Colon_Sigmoid/Colon_Sigmoid.ENSG00000088543.10.wgt.RDat	C3orf18	3	50600000	50600000	0.0845	rs6791880	-2.17	rs417592	0.0267	4.39	-1.749	319	319	blup	0.0549	0.000463	-2.00303	0.04517	0.004	2000	4.03e-22
Colon_Sigmoid	./Weight//Colon_Sigmoid/Colon_Sigmoid.ENSG00000178922.12.wgt.RDat	HYI	1	43900000	43900000	0.2958	rs1999674	-2.95	rs1999674	0.178944	6.46	-2.953	441	5	lasso	0.166589	9.87e-10	-2.8949	0.003793	0.0045	2000	0.0037
Colon_Sigmoid	./Weight//Colon_Sigmoid/Colon_Sigmoid.ENSG00000186532.7.wgt.RDat	SMYD4	17	1682779	1733928	0.3403	rs9889773	-3	rs4274475	0.202	-6.74	-2.317	437	5	lasso	0.193	3.76e-11	2.5695	0.010185	0.0045	2000	0.002251
Colon_Sigmoid	./Weight//Colon_Sigmoid/Colon_Sigmoid.ENSG00000070731.5.wgt.RDat	ST6GALNAC2	17	74561461	74583038	0.2105	rs4789315	3	rs8076505	0.036	-4.87	2.628	517	9	enet	0.085	1.52e-05	-3.31578	0.000914	0.005	2000	0.000127
Colon_Sigmoid	./Weight//Colon_Sigmoid/Colon_Sigmoid.ENSG00000271943.1.wgt.RDat	RP11-222K16.1	3	27700000	27700000	0.1357	rs13066666	3.62	rs2642911	0.111	5.13	-2.428	429	4	lasso	0.07365	5.53e-05	-2.5186	0.01178	0.005	2000	0.00489

## Sheet: Div_Chao1_RNT
PANEL	FILE	ID	CHR	P0	P1	HSQ	BEST.GWAS.ID	BEST.GWAS.Z	EQTL.ID	EQTL.R2	EQTL.Z	EQTL.GWAS.Z	NSNP	NWGT	MODEL	MODELCV.R2	MODELCV.PV	TWAS.Z	TWAS.P	PERM.PV	PERM.N	PERM.ANL_PV
Colon_Sigmoid	./Weight//Colon_Sigmoid/Colon_Sigmoid.ENSG00000204311.7.wgt.RDat	DFNB59	2	179000000	179000000	0.1515	rs6752606	-2.8	rs10497475	-0.00123	3.22	0.485	469	469	blup	0.02718	0.0108	-3.24369	0.00118	0	2000	8.98e-05
Colon_Sigmoid	./Weight//Colon_Sigmoid/Colon_Sigmoid.ENSG00000101004.10.wgt.RDat	NINL	20	25433341	25566153	0.3451	rs17857107	-3.1	rs4815436	-0.00288	-3.29	0.661	266	22	enet	0.078653	3.13e-05	3.22626	0.001254	0	2000	0.002994
Colon_Sigmoid	./Weight//Colon_Sigmoid/Colon_Sigmoid.ENSG00000234084.1.wgt.RDat	RP3-388E23.2	6	136000000	136000000	0.4843	rs2207000	-2.29	rs2207000	0.234	-6.95	-2.286	342	1	lasso	0.22658	4.87e-13	2.286	0.0223	0	2000	0.00365
Colon_Sigmoid	./Weight//Colon_Sigmoid/Colon_Sigmoid.ENSG00000242866.5.wgt.RDat	STRC	15	43900000	44000000	0.4816	rs689931	2.94	rs17795279	0.097862	4.64	-2.174	262	262	blup	0.07995	2.7e-05	-2.89811	0.00375	0.0005	2000	0.00207
Colon_Sigmoid	./Weight//Colon_Sigmoid/Colon_Sigmoid.ENSG00000174705.7.wgt.RDat	SH3PXD2B	5	172000000	172000000	0.2468	rs2731693	3.539	rs2731699	0.020298	4.26	-1.127	559	559	blup	0.03629	0.00382	-3.54171	0.000398	0.0005	2000	0.00144
Colon_Sigmoid	./Weight//Colon_Sigmoid/Colon_Sigmoid.ENSG00000143889.11.wgt.RDat	HNRNPLL	2	38800000	38800000	0.1156	rs17421413	2.75	rs3112163	0.0328	-4.37	2.134	407	407	blup	0.07042	7.98e-05	-2.50124	0.01238	0.001	2000	0.00109
Colon_Sigmoid	./Weight//Colon_Sigmoid/Colon_Sigmoid.ENSG00000229246.1.wgt.RDat	RP11-521J24.1	13	81600000	81600000	0.2334	rs9574902	-2.94	rs17073718	0.0042	-4.06	-1.048	435	435	blup	0.06968	8.68e-05	3.1512	0.00163	0.0015	2000	0.00338
Colon_Sigmoid	./Weight//Colon_Sigmoid/Colon_Sigmoid.ENSG00000049089.9.wgt.RDat	COL9A2	1	40800000	40800000	0.163	rs3795348	2.9	rs7514099	0.061696	4.84	-1.172	421	14	enet	0.0745	5.02e-05	-2.65084	0.00803	0.002	2000	0.00344
Colon_Sigmoid	./Weight//Colon_Sigmoid/Colon_Sigmoid.ENSG00000169857.3.wgt.RDat	AVEN	15	34200000	34300000	0.3693	rs1978498	2.82	rs646950	0.071054	-4.6	-0.717	556	88	enet	0.05409	0.000507	-2.86282	0.0042	0.002	2000	0.00558
Colon_Sigmoid	./Weight//Colon_Sigmoid/Colon_Sigmoid.ENSG00000126247.6.wgt.RDat	CAPNS1	19	36630477	36641255	0.2364	rs17720345	3.15	rs12981698	-0.00448	-3.42	0.634	334	36	enet	0.128423	9.78e-08	-2.58179	0.00983	0.002	2000	0.00247
Colon_Sigmoid	./Weight//Colon_Sigmoid/Colon_Sigmoid.ENSG00000135540.7.wgt.RDat	NHSL1	6	139000000	139000000	0.1933	rs9402979	-2.97	rs9399247	0.081	5.64	-2.167	447	22	enet	0.09919	2.97e-06	-2.25667	0.024	0.002	2000	0.00258
Colon_Sigmoid	./Weight//Colon_Sigmoid/Colon_Sigmoid.ENSG00000177483.7.wgt.RDat	RBM44	2	239000000	239000000	0.2468	rs3828134	-2.3	rs2117363	0.222	6.81	1.826	529	15	enet	0.24151	6.73e-14	2.63675	0.00837	0.0025	2000	0.00704
Colon_Sigmoid	./Weight//Colon_Sigmoid/Colon_Sigmoid.ENSG00000160194.13.wgt.RDat	NDUFV3	21	44299754	44333414	0.482	rs17004519	-3.27	rs4148974	0.33768	-8.24	-2.903	609	8	lasso	0.37319	2.86e-22	3.181	0.00147	0.0025	2000	0.00248
Colon_Sigmoid	./Weight//Colon_Sigmoid/Colon_Sigmoid.ENSG00000213533.7.wgt.RDat	TMEM110	3	52900000	52900000	0.2539	rs2239547	-2.38	rs2239547	0.0172	4.65	-2.375	378	21	enet	0.08635	1.3e-05	-2.33025	0.01979	0.0025	2000	0.00332
Colon_Sigmoid	./Weight//Colon_Sigmoid/Colon_Sigmoid.ENSG00000117410.9.wgt.RDat	ATP6V0B	1	44400000	44400000	0.3481	rs3791124	-2.57	rs783308	0.024393	-3.76	-1.916	415	23	enet	0.019984	0.025	2.69473	0.00704	0.003	2000	0.00135
Colon_Sigmoid	./Weight//Colon_Sigmoid/Colon_Sigmoid.ENSG00000173156.2.wgt.RDat	RHOD	11	66800000	66800000	0.8153	rs11227678	2.53	rs11227678	0.389066	-8.94	2.53	253	16	lasso	0.38813	2.52e-23	-2.5801	0.00988	0.0035	2000	0.0284
Colon_Sigmoid	./Weight//Colon_Sigmoid/Colon_Sigmoid.ENSG00000258366.3.wgt.RDat	RTEL1	20	62289163	62327606	0.1997	rs454132	-2.92	rs6010620	0.037287	-4.58	-2.573	432	432	blup	0.033445	0.00528	3.74994	0.000177	0.004	2000	0.000218
Colon_Sigmoid	./Weight//Colon_Sigmoid/Colon_Sigmoid.ENSG00000271109.1.wgt.RDat	CTC-523E23.11	19	35340182	35351480	0.2693	rs967987	-2.62	rs7259297	0.205	6.49	-2.539	459	3	lasso	0.176398	2.94e-10	-2.66521	0.00769	0.0045	2000	0.0077
Colon_Sigmoid	./Weight//Colon_Sigmoid/Colon_Sigmoid.ENSG00000164002.7.wgt.RDat	EXO5	1	41000000	41000000	0.3133	rs3795348	2.9	rs3795348	0.048895	4.8	2.904	435	7	lasso	0.06733	0.000113	2.50624	0.0122	0.005	2000	0.00303
Colon_Sigmoid	./Weight//Colon_Sigmoid/Colon_Sigmoid.ENSG00000273131.1.wgt.RDat	RP6-42F4.1	1	121000000	121000000	0.1871	rs1660605	-2.3	rs12030925	-0.003686	2.92	-1.153	168	168	blup	0.028769	0.00902	-2.78493	0.00535	0.005	2000	0.00264
Colon_Sigmoid	./Weight//Colon_Sigmoid/Colon_Sigmoid.ENSG00000109445.6.wgt.RDat	ZNF330	4	142000000	142000000	0.1196	rs354936	2.52	rs7672861	0.056474	-4.84	-2.237	368	368	blup	0.05555	0.00043	2.5785	0.009922	0.005	2000	0.00407
Colon_Sigmoid	./Weight//Colon_Sigmoid/Colon_Sigmoid.ENSG00000250673.1.wgt.RDat	RP11-6L6.2	4	147000000	147000000	0.2217	rs12507036	-2.72	rs6815527	0.139187	6.07	2.289	357	5	lasso	0.09373	5.57e-06	2.3296	0.019825	0.005	2000	0.01107

## Sheet: Div_NumberGenera_RNT
PANEL	FILE	ID	CHR	P0	P1	HSQ	BEST.GWAS.ID	BEST.GWAS.Z	EQTL.ID	EQTL.R2	EQTL.Z	EQTL.GWAS.Z	NSNP	NWGT	MODEL	MODELCV.R2	MODELCV.PV	TWAS.Z	TWAS.P	PERM.PV	PERM.N	PERM.ANL_PV
Colon_Sigmoid	./Weight//Colon_Sigmoid/Colon_Sigmoid.ENSG00000242866.5.wgt.RDat	STRC	15	43900000	44000000	0.4816	rs689931	2.57	rs17795279	0.097862	4.64	-2.116	262	262	blup	0.07995	2.7e-05	-2.90271	0.0037	0	2000	0.00119
Colon_Sigmoid	./Weight//Colon_Sigmoid/Colon_Sigmoid.ENSG00000204311.7.wgt.RDat	DFNB59	2	179000000	179000000	0.1515	rs6752606	-2.96	rs10497475	-0.00123	3.22	0.584	469	469	blup	0.02718	0.0108	-3.44989	0.000561	0	2000	0.000126
Colon_Sigmoid	./Weight//Colon_Sigmoid/Colon_Sigmoid.ENSG00000101004.10.wgt.RDat	NINL	20	25433341	25566153	0.3451	rs17857107	-2.85	rs4815436	-0.00288	-3.29	0.628	266	22	enet	0.078653	3.13e-05	3.02702	0.00247	0	2000	0.001425
Colon_Sigmoid	./Weight//Colon_Sigmoid/Colon_Sigmoid.ENSG00000234084.1.wgt.RDat	RP3-388E23.2	6	136000000	136000000	0.4843	rs2207000	-2.56	rs2207000	0.234	-6.95	-2.561	342	1	lasso	0.22658	4.87e-13	2.561	0.0104	0	2000	0.00152
Colon_Sigmoid	./Weight//Colon_Sigmoid/Colon_Sigmoid.ENSG00000117410.9.wgt.RDat	ATP6V0B	1	44400000	44400000	0.3481	rs1340646	-2.237	rs783308	0.024393	-3.76	-1.712	415	23	enet	0.019984	0.025	2.58668	0.00969	0.001	2000	0.00172
Colon_Sigmoid	./Weight//Colon_Sigmoid/Colon_Sigmoid.ENSG00000160194.13.wgt.RDat	NDUFV3	21	44299754	44333414	0.482	rs463183	-3.4	rs4148974	0.33768	-8.24	-3.227	609	8	lasso	0.37319	2.86e-22	3.5239	0.000425	0.001	2000	0.00158
Colon_Sigmoid	./Weight//Colon_Sigmoid/Colon_Sigmoid.ENSG00000174705.7.wgt.RDat	SH3PXD2B	5	172000000	172000000	0.2468	rs2731693	3.3	rs2731699	0.020298	4.26	-1.405	559	559	blup	0.03629	0.00382	-3.45549	0.000549	0.001	2000	0.00258
Colon_Sigmoid	./Weight//Colon_Sigmoid/Colon_Sigmoid.ENSG00000230189.2.wgt.RDat	GS1-124K5.2	7	65900000	65900000	0.179	rs11766473	-2	rs10244498	0.04833	4.19	1.848	246	6	lasso	0.06346	0.000176	2.09394	0.0363	0.001	2000	0.00478
Colon_Sigmoid	./Weight//Colon_Sigmoid/Colon_Sigmoid.ENSG00000164002.7.wgt.RDat	EXO5	1	41000000	41000000	0.3133	rs6666654	2.765	rs3795348	0.048895	4.8	2.747	435	7	lasso	0.06733	0.000113	2.48362	0.01301	0.0015	2000	0.0028
Colon_Sigmoid	./Weight//Colon_Sigmoid/Colon_Sigmoid.ENSG00000229246.1.wgt.RDat	RP11-521J24.1	13	81600000	81600000	0.2334	rs9574902	-2.58	rs17073718	0.0042	-4.06	-0.755	435	435	blup	0.06968	8.68e-05	2.8064	0.00501	0.002	2000	0.00495
Colon_Sigmoid	./Weight//Colon_Sigmoid/Colon_Sigmoid.ENSG00000258366.3.wgt.RDat	RTEL1	20	62289163	62327606	0.1997	rs454132	-3.39	rs6010620	0.037287	-4.58	-2.782	432	432	blup	0.033445	0.00528	3.98675	6.7e-05	0.002	2000	0.000136
Colon_Sigmoid	./Weight//Colon_Sigmoid/Colon_Sigmoid.ENSG00000126247.6.wgt.RDat	CAPNS1	19	36630477	36641255	0.2364	rs17720345	3.16	rs12981698	-0.00448	-3.42	1.044	334	36	enet	0.128423	9.78e-08	-2.51401	0.0119	0.0025	2000	0.00302
Colon_Sigmoid	./Weight//Colon_Sigmoid/Colon_Sigmoid.ENSG00000088340.11.wgt.RDat	FER1L4	20	34146636	34195484	0.0972	rs11699044	2.9	rs6060677	0.054672	-4.61	2.346	309	3	lasso	0.065392	0.000141	-2.67087	0.007565	0.0025	2000	0.000564
Colon_Sigmoid	./Weight//Colon_Sigmoid/Colon_Sigmoid.ENSG00000213533.7.wgt.RDat	TMEM110	3	52900000	52900000	0.2539	rs2239547	-2.34	rs2239547	0.0172	4.65	-2.342	378	21	enet	0.08635	1.3e-05	-2.55558	0.0106	0.0025	2000	0.003
Colon_Sigmoid	./Weight//Colon_Sigmoid/Colon_Sigmoid.ENSG00000049089.9.wgt.RDat	COL9A2	1	40800000	40800000	0.163	rs6666654	2.765	rs7514099	0.061696	4.84	-1.041	421	14	enet	0.0745	5.02e-05	-2.59016	0.00959	0.003	2000	0.00461
Colon_Sigmoid	./Weight//Colon_Sigmoid/Colon_Sigmoid.ENSG00000250673.1.wgt.RDat	RP11-6L6.2	4	147000000	147000000	0.2217	rs12507036	-2.79	rs6815527	0.139187	6.07	2.258	357	5	lasso	0.09373	5.57e-06	2.2773	0.022768	0.003	2000	0.00984
Colon_Sigmoid	./Weight//Colon_Sigmoid/Colon_Sigmoid.ENSG00000135540.7.wgt.RDat	NHSL1	6	139000000	139000000	0.1933	rs4895532	-2.73	rs9399247	0.081	5.64	-2.226	447	22	enet	0.09919	2.97e-06	-2.17146	0.0299	0.005	2000	0.00456

[truncated: 148 more sheets: Div_Shannon_RNT, F_Acidaminococcaceae_HB, F_Acidaminococcaceae_RNT, F_Coriobacteriaceae_RNT, F_Desulfovibrionaceae_HB, F_Desulfovibrionaceae_RNT, F_Enterobacteriaceae_HB, F_Enterobacteriaceae_RNT, F_Enterococcaceae_HB, F_Enterococcaceae_RNT, F_Erysipelotrichaceae_RNT, F_Lachnospiraceae_RNT, F_Peptostreptococcaceae_HB, F_Peptostreptococcaceae_RNT, F_Porphyromonadaceae_RNT, F_Rhodospirillaceae_HB, F_Rhodospirillaceae_RNT, F_Ruminococcaceae_RNT, F_Streptococcaceae_HB, F_Streptococcaceae_RNT …]
