# Supplementary material for: Transcriptome-wide association study identified candidate genes associated with gut microbiota
Source: Gut Pathog. 2021 Dec 18;13:74. doi: 10.1186/s13099-021-00474-w (PMC8684646; doi:10.1186/s13099-021-00474-w)
Supplement: Supplementary file 3 — Additional file 3: Table S3. TWAS results for gut microbiota in transverse colon. [file 13099_2021_474_MOESM3_ESM.xlsx]

## Sheet: Title
Table S3. TWAS results for gut microbiota in colon transeverse

## Sheet: C_Actinobacteria_RNT
PANEL	FILE	ID	CHR	P0	P1	HSQ	BEST.GWAS.ID	BEST.GWAS.Z	EQTL.ID	EQTL.R2	EQTL.Z	EQTL.GWAS.Z	NSNP	NWGT	MODEL	MODELCV.R2	MODELCV.PV	TWAS.Z	TWAS.P	PERM.PV	PERM.N	PERM.ANL_PV
Colon_Transverse	./Weight//Colon_Transverse/Colon_Transverse.ENSG00000198336.5.wgt.RDat	MYL4	17	45277812	45301045	0.1803	rs16941635	2.196	rs16941635	0.159	6.45	2.196	341	1	lasso	0.15029	1.98e-10	2.196	0.0281	0	2000	0.03615
Colon_Transverse	./Weight//Colon_Transverse/Colon_Transverse.ENSG00000092203.9.wgt.RDat	TOX4	14	21944833	21967168	0.1543	rs6571850	-3.69	rs6571850	0.125826	-5.63	-3.692	562	3	lasso	0.121932	1.17e-08	3.8187	0.000134	0.0005	2000	0.00162
Colon_Transverse	./Weight//Colon_Transverse/Colon_Transverse.ENSG00000129596.4.wgt.RDat	CDO1	5	115140430	115152651	0.2356	rs1366203	2.46	rs154759	0.060018	5.17	-2.023	536	31	enet	0.09879	3.05e-07	-2.67078	0.00757	0.001	2000	0.00382
Colon_Transverse	./Weight//Colon_Transverse/Colon_Transverse.ENSG00000197147.8.wgt.RDat	LRRC8B	1	89990395	90063423	0.2027	rs17130851	2.509	rs922104	0.109	-5.64	-2.041	350	350	blup	0.066054	2.77e-05	2.69301	0.00708	0.002	2000	0.012
Colon_Transverse	./Weight//Colon_Transverse/Colon_Transverse.ENSG00000171940.9.wgt.RDat	ZNF217	20	52183604	52226446	0.1591	rs917590	-3.56	rs41411850	0.002219	3.52	0.378	603	603	blup	0.0219	0.0116	-3.77648	0.000159	0.002	2000	0.00177
Colon_Transverse	./Weight//Colon_Transverse/Colon_Transverse.ENSG00000175581.9.wgt.RDat	MRPL48	11	73498361	73576178	0.2547	rs637028	-2.7	rs1641	0.0028	4.17	1.045	333	333	blup	0.057522	8.87e-05	2.28849	0.02211	0.0025	2000	0.00515
Colon_Transverse	./Weight//Colon_Transverse/Colon_Transverse.ENSG00000084463.3.wgt.RDat	WBP11	12	14939410	14956474	0.1302	rs10744078	-2.75	rs2075268	0.060096	4.64	-2.623	370	14	enet	0.0544	0.000136	-2.66775	0.00764	0.0025	2000	0.00469
Colon_Transverse	./Weight//Colon_Transverse/Colon_Transverse.ENSG00000181409.7.wgt.RDat	AATK	17	79091233	79139877	0.1846	rs11657655	3.688	rs4969253	-0.00223	-3.65	0.955	436	436	blup	0.0365	0.00155	-3.23936	0.0012	0.003	2000	0.00763
Colon_Transverse	./Weight//Colon_Transverse/Colon_Transverse.ENSG00000145850.4.wgt.RDat	TIMD4	5	156346293	156390266	0.1244	rs13360569	-2.42	rs13360569	0.077415	-4.9	-2.417	439	4	lasso	0.09667	4.09e-07	2.39676	0.01654	0.003	2000	0.01257
Colon_Transverse	./Weight//Colon_Transverse/Colon_Transverse.ENSG00000159173.14.wgt.RDat	TNNI1	1	201373625	201398994	0.2821	rs17421120	2.615	rs2799681	0.165	-6.54	2.45	659	1	lasso	0.149136	2.34e-10	-2.45	0.01429	0.0035	2000	0.0163
Colon_Transverse	./Weight//Colon_Transverse/Colon_Transverse.ENSG00000138175.8.wgt.RDat	ARL3	10	104433488	104474164	0.1196	rs2274340	2.36	rs4244354	0.065931	-4.91	1.782	365	4	lasso	0.03536	0.00182	-2.22997	0.02575	0.0035	2000	0.0249
Colon_Transverse	./Weight//Colon_Transverse/Colon_Transverse.ENSG00000196922.6.wgt.RDat	ZNF252P	8	146198975	146225924	0.3883	rs7000385	2.58	rs7817276	0.147344	6.32	2.36	146	146	blup	0.20414	6.01e-14	2.92	0.00347	0.0035	2000	0.00117
Colon_Transverse	./Weight//Colon_Transverse/Colon_Transverse.ENSG00000137822.8.wgt.RDat	TUBGCP4	15	43661419	43699293	0.1025	rs1837960	3.52	rs2467402	0.047317	4.29	2.028	269	269	blup	0.06526	3.09e-05	2.71517	0.00662	0.004	2000	8.09e-06
Colon_Transverse	./Weight//Colon_Transverse/Colon_Transverse.ENSG00000144354.9.wgt.RDat	CDCA7	2	174219548	174233725	0.2156	rs3754741	3.13	rs3739102	0.140432	-6.09	-2.864	487	5	lasso	0.12475	7.87e-09	2.9552	0.00313	0.004	2000	0.00573
Colon_Transverse	./Weight//Colon_Transverse/Colon_Transverse.ENSG00000078804.8.wgt.RDat	TP53INP2	20	33292094	33301243	0.0522	rs2424997	3.11	rs6060038	0.006812	3.63	3.071	324	324	blup	0.01756	0.0214	3.79126	0.00015	0.004	2000	0.02766
Colon_Transverse	./Weight//Colon_Transverse/Colon_Transverse.ENSG00000145781.4.wgt.RDat	COMMD10	5	115421171	115748459	0.1341	rs17139897	2.8	rs712593	-0.000942	3.7	-0.792	593	593	blup	0.01831	0.0193	-2.14052	0.03231	0.004	2000	0.002
Colon_Transverse	./Weight//Colon_Transverse/Colon_Transverse.ENSG00000186184.11.wgt.RDat	POLR1D	13	28194903	28241548	0.3063	rs9512637	2.27	rs880214	0.199793	7.34	1.842	529	7	lasso	0.20744	3.6e-14	2.03526	0.0418	0.0045	2000	0.0127
Colon_Transverse	./Weight//Colon_Transverse/Colon_Transverse.ENSG00000100147.9.wgt.RDat	CCDC134	22	42196683	42222303	0.1539	rs5758511	3.23	rs17377643	0.055688	-4.89	2.572	320	6	lasso	0.0475	0.000347	-3.04051	0.00236	0.005	2000	0.0168
Colon_Transverse	./Weight//Colon_Transverse/Colon_Transverse.ENSG00000127952.12.wgt.RDat	STYXL1	7	75625656	75677322	0.4944	rs9649679	2.55	rs11553096	0.326048	9.11	2.212	320	6	lasso	0.427878	1.61e-31	2.54792	0.01084	0.005	2000	0.0183

## Sheet: C_Alphaproteobacteria_HB
PANEL	FILE	ID	CHR	P0	P1	HSQ	BEST.GWAS.ID	BEST.GWAS.Z	EQTL.ID	EQTL.R2	EQTL.Z	EQTL.GWAS.Z	NSNP	NWGT	MODEL	MODELCV.R2	MODELCV.PV	TWAS.Z	TWAS.P	PERM.PV	PERM.N	PERM.ANL_PV
Colon_Transverse	./Weight//Colon_Transverse/Colon_Transverse.ENSG00000251584.1.wgt.RDat	RP11-440I14.3	4	175457791	175461935	0.5342	rs17060389	3.01	rs1426945	0.0699	-5.38	-1.373	458	10	lasso	0.16288	3.1e-11	2.5357	0.01122	0.0005	2000	0.00418
Colon_Transverse	./Weight//Colon_Transverse/Colon_Transverse.ENSG00000100336.13.wgt.RDat	APOL4	22	36585172	36600886	0.3776	rs6000352	-2.76	rs132717	0.220892	-7.58	2.579	501	5	lasso	0.21318	1.47e-14	-2.7839	0.005371	0.001	2000	0.003225
Colon_Transverse	./Weight//Colon_Transverse/Colon_Transverse.ENSG00000183150.3.wgt.RDat	GPR19	12	12813825	12849141	0.178	rs1872626	-3.41	rs10492237	0.007871	4.37	-1.658	477	477	blup	0.02001	0.0152	-3.1122	0.00186	0.0015	2000	0.00188
Colon_Transverse	./Weight//Colon_Transverse/Colon_Transverse.ENSG00000260581.1.wgt.RDat	CTB-113P19.4	5	151031836	151035010	0.2142	rs6877684	-2.24	rs357629	0.102896	5.17	1.927	573	2	lasso	0.09208	7.74e-07	2.32423	0.02011	0.0015	2000	0.00287
Colon_Transverse	./Weight//Colon_Transverse/Colon_Transverse.ENSG00000170667.10.wgt.RDat	RASA4B	7	102123590	102158228	0.4106	rs11971570	-2.77	rs2109995	0.06074	4.93	2.076	239	24	enet	0.075142	8e-06	2.96396	0.00304	0.0015	2000	0.00153
Colon_Transverse	./Weight//Colon_Transverse/Colon_Transverse.ENSG00000153898.8.wgt.RDat	MCOLN2	1	85391268	85462796	0.485	rs7522851	-3.209	rs7522851	0.292	-8.55	-3.209	581	9	lasso	0.294355	2.26e-20	3.15668	0.0016	0.002	2000	0.000843
Colon_Transverse	./Weight//Colon_Transverse/Colon_Transverse.ENSG00000105499.9.wgt.RDat	PLA2G4C	19	48551100	48614074	0.4061	rs3730837	3.05	rs7246512	0.118857	5.78	-1.877	519	519	blup	0.079634	4.31e-06	-3.15382	0.001611	0.002	2000	0.00227
Colon_Transverse	./Weight//Colon_Transverse/Colon_Transverse.ENSG00000229481.1.wgt.RDat	CTD-2554C21.3	19	38320191	38322797	0.064	rs17246792	3.31	rs17246792	0.021916	4	3.315	327	2	lasso	0.016911	0.0235	3.31479	0.000917	0.002	2000	0.02046
Colon_Transverse	./Weight//Colon_Transverse/Colon_Transverse.ENSG00000249395.2.wgt.RDat	CASC9	8	76135639	76236976	0.4191	rs17373728	2.62	rs1912709	0.086377	5.73	1.531	424	40	enet	0.17664	3.99e-12	2.4284	0.01516	0.002	2000	0.00519
Colon_Transverse	./Weight//Colon_Transverse/Colon_Transverse.ENSG00000227775.3.wgt.RDat	RP1-283E3.4	1	1655951	1668690	0.463	rs6699975	-2.43	rs6699975	0.0782	-5.32	-2.43	298	47	enet	0.224498	2.47e-15	2.63365	0.00845	0.0025	2000	0.005434
Colon_Transverse	./Weight//Colon_Transverse/Colon_Transverse.ENSG00000197124.7.wgt.RDat	ZNF682	19	20107867	20150315	0.2536	rs1968162	-2.33	rs1860940	0.09119	5.62	-1.39	268	11	lasso	0.147593	2.93e-10	-2.29512	0.021727	0.0025	2000	0.0047
Colon_Transverse	./Weight//Colon_Transverse/Colon_Transverse.ENSG00000261186.1.wgt.RDat	RP11-341N2.1	2	243029505	243030608	0.4797	rs4973686	3.195	rs4973686	0.379994	9.69	3.195	90	5	lasso	0.40064	4.74e-29	3.26028	0.00111	0.0025	2000	0.01567
Colon_Transverse	./Weight//Colon_Transverse/Colon_Transverse.ENSG00000185043.6.wgt.RDat	CIB1	15	90773207	90776935	0.1765	rs12912653	-2.89	rs9744242	0.11819	-5.57	-2.839	413	1	lasso	0.09572	4.67e-07	2.839	0.00453	0.004	2000	0.0246
Colon_Transverse	./Weight//Colon_Transverse/Colon_Transverse.ENSG00000233621.1.wgt.RDat	RP11-422J8.1	1	37920480	37940012	0.4753	rs2245867	2.854	rs1395718	0.242	-8.04	2.004	437	7	lasso	0.328467	5.21e-23	-2.70416	0.00685	0.0045	2000	0.007507
Colon_Transverse	./Weight//Colon_Transverse/Colon_Transverse.ENSG00000235501.1.wgt.RDat	RP4-639F20.1	1	95393122	95428826	0.1653	rs2040048	3.062	rs6667676	0.0535	-5.15	2.489	549	3	lasso	0.087745	1.41e-06	-2.50331	0.0123	0.0045	2000	0.007659
Colon_Transverse	./Weight//Colon_Transverse/Colon_Transverse.ENSG00000136718.5.wgt.RDat	IMP4	2	131099923	131104197	0.0852	rs17637780	-2.578	rs6743749	0.004207	-3.45	-2.026	140	140	blup	0.02586	0.00671	2.2382	0.02521	0.0045	2000	0.00915
Colon_Transverse	./Weight//Colon_Transverse/Colon_Transverse.ENSG00000230912.1.wgt.RDat	RP3-508I15.10	22	39062513	39064755	0.1062	rs867198	-3.09	rs6001251	-0.001207	-3.32	0.74	371	371	blup	0.03531	0.00183	-2.6428	0.008222	0.0045	2000	0.000734
Colon_Transverse	./Weight//Colon_Transverse/Colon_Transverse.ENSG00000136250.7.wgt.RDat	AOAH	7	36552456	36764154	0.1709	rs10275462	3.37	rs10243453	0.112059	5.86	-2.202	580	7	lasso	0.145777	3.81e-10	-2.92056	0.00349	0.0045	2000	0.00908
Colon_Transverse	./Weight//Colon_Transverse/Colon_Transverse.ENSG00000126217.16.wgt.RDat	MCF2L	13	113548692	113754053	0.2157	rs11842874	2.94	rs527264	0.160808	-6.54	2.709	449	1	lasso	0.14393	4.99e-10	-2.709	0.00675	0.005	2000	0.00602
Colon_Transverse	./Weight//Colon_Transverse/Colon_Transverse.ENSG00000133962.3.wgt.RDat	CATSPERB	14	92047040	92245414	0.1343	rs4243690	2.9	rs10134181	0.116728	5.55	2.509	460	4	lasso	0.111209	5.35e-08	2.81555	0.00487	0.005	2000	0.00513

## Sheet: C_Alphaproteobacteria_RNT
PANEL	FILE	ID	CHR	P0	P1	HSQ	BEST.GWAS.ID	BEST.GWAS.Z	EQTL.ID	EQTL.R2	EQTL.Z	EQTL.GWAS.Z	NSNP	NWGT	MODEL	MODELCV.R2	MODELCV.PV	TWAS.Z	TWAS.P	PERM.PV	PERM.N	PERM.ANL_PV
Colon_Transverse	./Weight//Colon_Transverse/Colon_Transverse.ENSG00000259479.2.wgt.RDat	CTD-2008A1.2	15	45119293	45173803	0.2641	rs2854439	-2.81	rs8026278	0.009029	-3.79	-2.168	306	26	enet	0.08115	3.5e-06	2.86852	0.00412	0	2000	0.000305
Colon_Transverse	./Weight//Colon_Transverse/Colon_Transverse.ENSG00000126464.9.wgt.RDat	PRR12	19	50094900	50129581	0.3399	rs9304689	2.73	rs10408930	0.19149	7.69	2.516	364	3	lasso	0.231386	8.22e-16	3.02662	0.00247	0	2000	0.00206
Colon_Transverse	./Weight//Colon_Transverse/Colon_Transverse.ENSG00000235944.3.wgt.RDat	ZNF815P	7	5862791	5894066	0.1475	rs852405	-2.83	rs12537672	0.056799	-4.32	-2.044	336	15	enet	0.085695	1.87e-06	3.4365	0.000589	0	2000	0.00081
Colon_Transverse	./Weight//Colon_Transverse/Colon_Transverse.ENSG00000198250.8.wgt.RDat	ANTXRL	10	47657581	47701443	0.2884	rs7475977	2.57	rs7475977	0.194124	6.98	2.57	56	3	lasso	0.18152	1.91e-12	2.69243	0.00709	0.0005	2000	0.0148
Colon_Transverse	./Weight//Colon_Transverse/Colon_Transverse.ENSG00000164713.5.wgt.RDat	BRI3	7	97881691	97937000	0.1065	rs1688605	3.21	rs10953259	0.095618	5.01	2.395	350	1	lasso	0.080369	3.9e-06	2.395	0.01662	0.0005	2000	0.02552
Colon_Transverse	./Weight//Colon_Transverse/Colon_Transverse.ENSG00000164951.11.wgt.RDat	PDP1	8	94870035	94938294	0.1405	rs12334542	2.75	rs10099485	0.012198	3.78	1.695	433	433	blup	0.04042	0.00091	2.55849	0.01051	0.001	2000	0.00109
Colon_Transverse	./Weight//Colon_Transverse/Colon_Transverse.ENSG00000078618.15.wgt.RDat	NRD1	1	52254890	52344477	0.1923	rs2842581	-2.45	rs2842576	0.0392	4.89	-2.197	207	4	lasso	0.118115	2.02e-08	-2.52829	0.01146	0.002	2000	0.00125
Colon_Transverse	./Weight//Colon_Transverse/Colon_Transverse.ENSG00000168803.10.wgt.RDat	ADAL	15	43622872	43646096	0.5569	rs2439831	-2.61	rs956391	0.290103	-9.21	-2.41	265	265	blup	0.35184	6.82e-25	2.55717	0.01055	0.002	2000	1.55e-05
Colon_Transverse	./Weight//Colon_Transverse/Colon_Transverse.ENSG00000224397.1.wgt.RDat	RP11-290F20.3	20	48884023	48896332	0.1523	rs1328455	3.5	rs17196752	0.026469	-4.3	-2.165	439	439	blup	0.02181	0.0118	2.904	0.00368	0.002	2000	0.00324
Colon_Transverse	./Weight//Colon_Transverse/Colon_Transverse.ENSG00000070061.10.wgt.RDat	IKBKAP	9	111629797	111696396	0.1363	rs11999949	2.6	rs11999949	0.104627	5.16	2.599	609	19	enet	0.0958	4.64e-07	2.71575	0.00661	0.002	2000	0.00356
Colon_Transverse	./Weight//Colon_Transverse/Colon_Transverse.ENSG00000133704.5.wgt.RDat	IPO8	12	30781922	30848920	0.1105	rs10771745	2.92	rs11051005	0.085213	-5.2	2.739	579	9	enet	0.05359	0.000152	-3.05769	0.00223	0.0025	2000	0.00286
Colon_Transverse	./Weight//Colon_Transverse/Colon_Transverse.ENSG00000176268.5.wgt.RDat	CYCSP34	13	41437735	41438038	0.084	rs7317207	-3.15	rs9525435	0.002237	3.51	2.261	357	357	blup	0.02003	0.0151	2.66914	0.0076	0.0025	2000	0.00553
Colon_Transverse	./Weight//Colon_Transverse/Colon_Transverse.ENSG00000258738.1.wgt.RDat	RP11-73E17.2	14	35343549	35345665	0.1203	rs11156875	3	rs10136352	0.03486	-4.38	2.348	361	4	lasso	0.034106	0.00216	-2.86831	0.00413	0.0025	2000	0.00619
Colon_Transverse	./Weight//Colon_Transverse/Colon_Transverse.ENSG00000105364.9.wgt.RDat	MRPL4	19	10362577	10370499	0.1786	rs11115	2.76	rs11115	0.079089	4.73	2.764	380	4	lasso	0.062111	4.75e-05	2.77579	0.00551	0.0025	2000	0.01009
Colon_Transverse	./Weight//Colon_Transverse/Colon_Transverse.ENSG00000228852.2.wgt.RDat	RP11-57H12.5	1	95708781	95729610	0.2664	rs6666528	-2.61	rs3753872	0.172	6.87	-2.605	488	5	lasso	0.214822	1.14e-14	-2.46212	0.01381	0.0035	2000	0.00285
Colon_Transverse	./Weight//Colon_Transverse/Colon_Transverse.ENSG00000127415.8.wgt.RDat	IDUA	4	980785	998316	0.2204	rs3822020	-2.94	rs11724804	0.0515	5.49	2.562	400	22	enet	0.1182	1.99e-08	2.86912	0.00412	0.0045	2000	0.0062
Colon_Transverse	./Weight//Colon_Transverse/Colon_Transverse.ENSG00000166473.12.wgt.RDat	PKD1L2	16	81134484	81253975	0.1915	rs11150361	-2.98	rs11647348	0.0208	-4.46	2.145	723	5	lasso	0.02716	0.0056	-2.78274	0.00539	0.005	2000	0.0105
Colon_Transverse	./Weight//Colon_Transverse/Colon_Transverse.ENSG00000187535.9.wgt.RDat	IFT140	16	1560459	1662111	0.1607	rs4786419	3.21	rs2235643	-0.000697	4.53	-1.351	481	17	enet	0.0414	0.000797	-2.6392	0.00831	0.005	2000	0.00501
Colon_Transverse	./Weight//Colon_Transverse/Colon_Transverse.ENSG00000161381.9.wgt.RDat	PLXDC1	17	37219556	37310647	0.121	rs16965156	-2.46	rs12600916	0.00756	3.75	1.343	355	355	blup	0.03279	0.00258	2.61588	0.0089	0.005	2000	0.0109
Colon_Transverse	./Weight//Colon_Transverse/Colon_Transverse.ENSG00000234848.1.wgt.RDat	CTD-3105H18.7	19	12561749	12571519	0.2814	rs3745652	-2.13	rs8111862	0.130921	6.83	1.947	278	5	lasso	0.228449	1.31e-15	2.27085	0.02316	0.005	2000	0.01099
Colon_Transverse	./Weight//Colon_Transverse/Colon_Transverse.ENSG00000168936.6.wgt.RDat	TMEM129	4	1717679	1723085	0.2879	rs2293632	2.3	rs1374468	0.14	-5.95	1.456	271	271	blup	0.12088	1.36e-08	-2.37634	0.01749	0.005	2000	0.00928

## Sheet: C_Deltaproteobacteria_HB
PANEL	FILE	ID	CHR	P0	P1	HSQ	BEST.GWAS.ID	BEST.GWAS.Z	EQTL.ID	EQTL.R2	EQTL.Z	EQTL.GWAS.Z	NSNP	NWGT	MODEL	MODELCV.R2	MODELCV.PV	TWAS.Z	TWAS.P	PERM.PV	PERM.N	PERM.ANL_PV
Colon_Transverse	./Weight//Colon_Transverse/Colon_Transverse.ENSG00000142684.7.wgt.RDat	ZNF593	1	26496362	26498551	0.3377	rs6700024	3.85	rs12145714	0.115	-5.81	3.314	443	18	enet	0.12161	1.23e-08	-3.70325	0.000213	0	2000	0.000233
Colon_Transverse	./Weight//Colon_Transverse/Colon_Transverse.ENSG00000237082.1.wgt.RDat	COX5BP6	13	101276129	101276683	0.1701	rs1051518	-3.18	rs3803256	0.018555	4.37	-2.878	535	5	lasso	0.03885	0.00113	-3.64433	0.000268	0	2000	0.00162
Colon_Transverse	./Weight//Colon_Transverse/Colon_Transverse.ENSG00000166763.7.wgt.RDat	STRCP1	15	43991686	44010016	0.1987	rs28723492	-1.89	rs3862143	0.007117	3.61	-0.756	263	263	blup	0.02366	0.0091	-2.23255	0.02558	0	2000	1.54e-08
Colon_Transverse	./Weight//Colon_Transverse/Colon_Transverse.ENSG00000198203.5.wgt.RDat	SULT1C2	2	108905095	108926371	0.5848	rs2305485	-3.38	rs2305485	0.238645	8.29	-3.378	327	8	lasso	0.30628	2.8e-21	-3.3651	0.000765	0	2000	0.00222
Colon_Transverse	./Weight//Colon_Transverse/Colon_Transverse.ENSG00000227141.2.wgt.RDat	RP11-545A16.3	1	179555840	179558310	0.1024	rs2504057	-3.42	rs1410594	0.0503	4.48	2.9	474	14	enet	0.023636	0.00913	3.63624	0.000277	0.0005	2000	0.003504
Colon_Transverse	./Weight//Colon_Transverse/Colon_Transverse.ENSG00000251022.2.wgt.RDat	THAP9-AS1	4	83814162	83822113	0.2045	rs16833	2.92	rs9884591	0.111	-5.89	-2.169	469	21	enet	0.09331	6.53e-07	3.20532	0.00135	0.0005	2000	0.00125
Colon_Transverse	./Weight//Colon_Transverse/Colon_Transverse.ENSG00000254415.3.wgt.RDat	SIGLEC14	19	52145806	52150054	0.3289	rs7250851	-2.56	rs7250849	0.143315	-6.05	2.515	595	8	lasso	0.110562	5.86e-08	-2.60987	0.00906	0.0015	2000	0.003287
Colon_Transverse	./Weight//Colon_Transverse/Colon_Transverse.ENSG00000205583.9.wgt.RDat	STAG3L1	7	74988448	75024291	0.5308	rs1167795	-2.73	rs17207196	0.295141	8.55	2.167	164	35	enet	0.364102	6.58e-26	3.129	0.00175	0.0015	2000	0.00382
Colon_Transverse	./Weight//Colon_Transverse/Colon_Transverse.ENSG00000076344.11.wgt.RDat	RGS11	16	318300	325940	0.2054	rs11639642	-2.95	rs2685126	0.0835	5	2.022	344	5	lasso	0.11421	3.5e-08	2.92777	0.00341	0.002	2000	0.00827
Colon_Transverse	./Weight//Colon_Transverse/Colon_Transverse.ENSG00000122873.7.wgt.RDat	CISD1	10	60028818	60049346	0.1423	rs17707280	3.17	rs965867	0.079758	-5.07	2.678	430	430	blup	0.08384	2.42e-06	-3.25382	0.001139	0.0025	2000	0.000856
Colon_Transverse	./Weight//Colon_Transverse/Colon_Transverse.ENSG00000070770.4.wgt.RDat	CSNK2A2	16	58191811	58231824	0.1278	rs2731753	2.75	rs2550365	0.00156	3.6	2.653	494	3	lasso	0.03881	0.00113	2.66931	0.0076	0.003	2000	0.00526
Colon_Transverse	./Weight//Colon_Transverse/Colon_Transverse.ENSG00000164946.15.wgt.RDat	FREM1	9	14734664	14910993	0.1709	rs10810283	3.32	rs2065482	0.009601	4.87	3.141	711	6	lasso	0.0161	0.0264	3.20552	0.00135	0.003	2000	0.00399
Colon_Transverse	./Weight//Colon_Transverse/Colon_Transverse.ENSG00000187642.5.wgt.RDat	C1orf170	1	910579	917497	0.1541	rs3737728	2.44	rs1110052	0.0273	-4.09	1.3	188	17	enet	0.023499	0.00931	-2.86379	0.004186	0.0035	2000	0.006654
Colon_Transverse	./Weight//Colon_Transverse/Colon_Transverse.ENSG00000167800.9.wgt.RDat	TBX10	11	67398774	67407031	0.284	rs7124513	3.26	rs3758938	0.109	6.25	3.095	262	3	lasso	0.145134	4.19e-10	3.12232	0.00179	0.0035	2000	0.00435
Colon_Transverse	./Weight//Colon_Transverse/Colon_Transverse.ENSG00000168000.10.wgt.RDat	BSCL2	11	62457747	62477317	0.3586	rs2187384	2.46	rs736342	0.125	6.22	-1.575	349	21	enet	0.207452	3.59e-14	-2.38442	0.01711	0.004	2000	0.00353
Colon_Transverse	./Weight//Colon_Transverse/Colon_Transverse.ENSG00000164924.13.wgt.RDat	YWHAZ	8	101928753	101965616	0.2581	rs964917	-2.72	rs3100052	0.204197	7.24	-2.526	482	2	lasso	0.18918	5.98e-13	-2.58848	0.00964	0.004	2000	0.00656
Colon_Transverse	./Weight//Colon_Transverse/Colon_Transverse.ENSG00000108405.3.wgt.RDat	P2RX1	17	3799886	3819794	0.3072	rs2074988	-3.17	rs12451483	0.0186	4.28	-2.75	493	32	enet	0.05655	0.000101	-3.0722	0.00212	0.0045	2000	0.00391
Colon_Transverse	./Weight//Colon_Transverse/Colon_Transverse.ENSG00000105298.9.wgt.RDat	CACTIN	19	3610639	3626813	0.1638	rs12460780	3.22	rs10432299	-0.002932	3.18	2.419	374	374	blup	0.022963	0.01	2.78078	0.00542	0.0045	2000	0.000834
Colon_Transverse	./Weight//Colon_Transverse/Colon_Transverse.ENSG00000251632.1.wgt.RDat	RP11-714L20.1	4	138466885	138524584	0.1082	rs17049358	2.34	rs1593445	0.0247	-3.86	2.029	406	406	blup	0.02303	0.00994	-2.56941	0.01019	0.0045	2000	0.0036

## Sheet: C_Deltaproteobacteria_RNT
PANEL	FILE	ID	CHR	P0	P1	HSQ	BEST.GWAS.ID	BEST.GWAS.Z	EQTL.ID	EQTL.R2	EQTL.Z	EQTL.GWAS.Z	NSNP	NWGT	MODEL	MODELCV.R2	MODELCV.PV	TWAS.Z	TWAS.P	PERM.PV	PERM.N	PERM.ANL_PV
Colon_Transverse	./Weight//Colon_Transverse/Colon_Transverse.ENSG00000107593.15.wgt.RDat	PKD2L1	10	102047903	102090243	0.1704	rs6584356	2.72	rs6584356	0.124572	5.74	2.724	410	1	lasso	0.12094	1.35e-08	2.724	0.00645	0	2000	0.00105
Colon_Transverse	./Weight//Colon_Transverse/Colon_Transverse.ENSG00000172123.8.wgt.RDat	SLFN12	17	33738079	33760302	0.3033	rs11655688	2.34	rs1545283	0.0649	5.45	2.324	379	5	lasso	0.10178	2.01e-07	2.70223	0.00689	0.0005	2000	0.000948
Colon_Transverse	./Weight//Colon_Transverse/Colon_Transverse.ENSG00000262165.1.wgt.RDat	RP11-81A22.5	17	4704454	4710308	0.2305	rs11654690	-3.21	rs11654690	0.0758	-6.39	-3.206	436	3	lasso	0.11435	3.44e-08	3.2463	0.00117	0.0005	2000	0.002407
Colon_Transverse	./Weight//Colon_Transverse/Colon_Transverse.ENSG00000179406.6.wgt.RDat	LINC00174	7	65841031	65866325	0.4689	rs4072879	-1.8	rs12530898	0.12707	5.68	1.642	238	21	enet	0.123793	9.01e-09	2.1536	0.03127	0.0005	2000	0.002289
Colon_Transverse	./Weight//Colon_Transverse/Colon_Transverse.ENSG00000264868.1.wgt.RDat	CTB-167B5.2	7	87900207	87903065	0.1104	rs6465131	-2.26	rs17150369	0.082455	4.79	2.005	369	2	lasso	0.05778	8.57e-05	2.4823	0.01305	0.0005	2000	0.008047
Colon_Transverse	./Weight//Colon_Transverse/Colon_Transverse.ENSG00000196247.7.wgt.RDat	ZNF107	7	64126511	64171404	0.5258	rs4717205	-2.9	rs4717205	0.230934	7.55	-2.899	285	8	lasso	0.261905	5.64e-18	-2.8952	0.00379	0.001	2000	0.000265
Colon_Transverse	./Weight//Colon_Transverse/Colon_Transverse.ENSG00000211456.6.wgt.RDat	SACM1L	3	45730678	45786916	0.1329	rs1546077	-3.21	rs3796361	0.000859	-3.5	0.686	478	478	blup	0.017787	0.0207	-4.2669	1.98e-05	0.0015	2000	0.000589
Colon_Transverse	./Weight//Colon_Transverse/Colon_Transverse.ENSG00000196937.6.wgt.RDat	FAM3C	7	120988905	121036418	0.1433	rs4727922	-2.64	rs2707460	0.083045	-4.98	-2.495	369	2	lasso	0.047889	0.000329	2.695	0.00704	0.0015	2000	0.007701
Colon_Transverse	./Weight//Colon_Transverse/Colon_Transverse.ENSG00000258913.1.wgt.RDat	RP11-260M19.2	14	104689921	104754406	0.3677	rs11628649	3.09	rs11628649	0.252056	-8.37	3.094	359	5	lasso	0.257917	1.09e-17	-3.05467	0.00225	0.002	2000	0.01071
Colon_Transverse	./Weight//Colon_Transverse/Colon_Transverse.ENSG00000262905.1.wgt.RDat	RP5-1029F21.2	17	455806	456619	0.2452	rs12601892	-2.69	rs11150879	0.00126	-3.77	-1.808	414	414	blup	0.06074	5.72e-05	2.97401	0.00294	0.002	2000	0.00279
Colon_Transverse	./Weight//Colon_Transverse/Colon_Transverse.ENSG00000250479.4.wgt.RDat	CHCHD10	22	24108049	24110630	0.2683	rs5751759	-2.65	rs10427870	0.00419	-4.13	-1.283	466	48	enet	0.05312	0.000162	3.13407	0.001724	0.002	2000	0.00103
Colon_Transverse	./Weight//Colon_Transverse/Colon_Transverse.ENSG00000251584.1.wgt.RDat	RP11-440I14.3	4	175457791	175461935	0.5342	rs1992016	3.08	rs1426945	0.0699	-5.38	-1.161	458	10	lasso	0.16288	3.1e-11	3.16526	0.00155	0.002	2000	0.006604
Colon_Transverse	./Weight//Colon_Transverse/Colon_Transverse.ENSG00000228903.2.wgt.RDat	RASA4CP	7	44066550	44079121	0.3198	rs17551738	-2.79	rs17551738	0.099998	-5.84	-2.787	347	5	lasso	0.121496	1.25e-08	2.5664	0.01028	0.002	2000	0.003602
Colon_Transverse	./Weight//Colon_Transverse/Colon_Transverse.ENSG00000106809.6.wgt.RDat	OGN	9	95146249	95166978	0.0561	rs10120915	3.78	rs912261	0.000308	-3.54	-2.018	385	385	blup	0.0237	0.00909	3.2272	0.00125	0.002	2000	0.0014
Colon_Transverse	./Weight//Colon_Transverse/Colon_Transverse.ENSG00000215039.2.wgt.RDat	CD27-AS1	12	6548327	6560060	0.1957	rs4764622	-2.77	rs25680	0.1727	6.61	-2.733	423	4	lasso	0.24606	7.67e-17	-2.69943	0.00695	0.0025	2000	0.00532
Colon_Transverse	./Weight//Colon_Transverse/Colon_Transverse.ENSG00000138767.8.wgt.RDat	CNOT6L	4	78634541	78740769	0.1781	rs189587	3.25	rs11733759	0.134	-6.02	1.16	432	432	blup	0.12488	7.72e-09	-2.20086	0.02775	0.0025	2000	0.000688
Colon_Transverse	./Weight//Colon_Transverse/Colon_Transverse.ENSG00000117682.12.wgt.RDat	DHDDS	1	26758773	26797785	0.1657	rs11113	-2.23	rs17163904	0.0619	4.99	-1.957	373	3	lasso	0.092447	7.36e-07	-2.2144	0.026802	0.003	2000	0.00778
Colon_Transverse	./Weight//Colon_Transverse/Colon_Transverse.ENSG00000157895.7.wgt.RDat	C12orf43	12	121440316	121454305	0.3926	rs649622	-2.67	rs7961178	0.180462	6.69	-2.197	461	8	lasso	0.21184	1.81e-14	-2.57798	0.00994	0.003	2000	0.00108
Colon_Transverse	./Weight//Colon_Transverse/Colon_Transverse.ENSG00000129932.3.wgt.RDat	DOHH	19	3490819	3500938	0.1696	rs11085044	-2.4	rs10126	0.056385	-4.85	1.633	391	8	enet	0.054107	0.000141	-2.43602	0.01485	0.003	2000	0.00815
Colon_Transverse	./Weight//Colon_Transverse/Colon_Transverse.ENSG00000131558.10.wgt.RDat	EXOC4	7	132937829	133751342	0.1319	rs10274328	-2.63	rs10274328	0.007376	-4.14	-2.632	292	9	enet	0.041455	0.000791	2.9024	0.0037	0.003	2000	0.010149
Colon_Transverse	./Weight//Colon_Transverse/Colon_Transverse.ENSG00000235314.1.wgt.RDat	LINC00957	7	44078770	44081905	0.346	rs17551738	-2.79	rs17136005	0.170143	-6.88	-2.408	347	25	enet	0.188726	6.41e-13	2.5553	0.01061	0.003	2000	0.004007
Colon_Transverse	./Weight//Colon_Transverse/Colon_Transverse.ENSG00000228126.1.wgt.RDat	LINC00568	1	150488233	150490508	0.1628	rs10888585	1.82	rs11810419	0.0372	4.46	1.584	282	6	lasso	0.068312	2.04e-05	2.05421	0.039956	0.0035	2000	0.00518
Colon_Transverse	./Weight//Colon_Transverse/Colon_Transverse.ENSG00000234171.1.wgt.RDat	AC108488.3	2	3606207	3609324	0.7112	rs2013565	3.51	rs4583476	0.568876	-11.83	3.206	562	8	lasso	0.57902	9.04e-48	-3.20724	0.00134	0.004	2000	0.00279
Colon_Transverse	./Weight//Colon_Transverse/Colon_Transverse.ENSG00000179846.7.wgt.RDat	NKPD1	19	45653864	45663408	0.183	rs7256640	-2.41	rs11881409	-0.003469	-4.1	-1.121	368	368	blup	0.070091	1.6e-05	2.41415	0.01577	0.0045	2000	0.00953
Colon_Transverse	./Weight//Colon_Transverse/Colon_Transverse.ENSG00000094963.9.wgt.RDat	FMO2	1	171154347	171181822	0.1898	rs13353034	2.83	rs2235192	0.031	-3.82	1.05	549	14	enet	0.074336	8.93e-06	-2.63951	0.008303	0.005	2000	0.01214
Colon_Transverse	./Weight//Colon_Transverse/Colon_Transverse.ENSG00000228032.1.wgt.RDat	C14orf144	14	104710541	104712473	0.4722	rs11628649	3.09	rs11628649	0.301947	-8.89	3.094	358	5	lasso	0.342838	3.69e-24	-3.08396	0.00204	0.005	2000	0.00982
Colon_Transverse	./Weight//Colon_Transverse/Colon_Transverse.ENSG00000203279.3.wgt.RDat	RP11-498P14.5	9	100000046	100000982	0.2718	rs10982602	2.62	rs1020884	0.175497	-6.73	2.175	321	7	lasso	0.1724	7.58e-12	-2.46272	0.01379	0.005	2000	0.0233

## Sheet: C_Gammaproteobacteria_HB
PANEL	FILE	ID	CHR	P0	P1	HSQ	BEST.GWAS.ID	BEST.GWAS.Z	EQTL.ID	EQTL.R2	EQTL.Z	EQTL.GWAS.Z	NSNP	NWGT	MODEL	MODELCV.R2	MODELCV.PV	TWAS.Z	TWAS.P	PERM.PV	PERM.N	PERM.ANL_PV
Colon_Transverse	./Weight//Colon_Transverse/Colon_Transverse.ENSG00000144057.11.wgt.RDat	ST6GAL2	2	107418056	107503564	0.1841	rs7589737	2.08	rs6543429	0.002974	-3.8	-1.697	414	414	blup	0.05264	0.000172	2.9452	0.00323	0	2000	0.000903
Colon_Transverse	./Weight//Colon_Transverse/Colon_Transverse.ENSG00000066855.11.wgt.RDat	MTFR1	8	66556969	66683496	0.1511	rs6472239	-3.52	rs7829562	0.020565	4.37	1.746	366	48	enet	0.09532	4.94e-07	3.50037	0.000465	0	2000	0.000219
Colon_Transverse	./Weight//Colon_Transverse/Colon_Transverse.ENSG00000226383.1.wgt.RDat	AC093375.1	2	156868129	156881125	0.1698	rs4664804	2.85	rs16840135	0.057441	4.55	2.156	353	17	enet	0.03653	0.00155	2.93377	0.00335	0.0005	2000	0.003005
Colon_Transverse	./Weight//Colon_Transverse/Colon_Transverse.ENSG00000250479.4.wgt.RDat	CHCHD10	22	24108049	24110630	0.2683	rs6003849	-2.8	rs10427870	0.00419	-4.13	-0.324	466	48	enet	0.05312	0.000162	3.11629	0.00183	0.0005	2000	0.00102
Colon_Transverse	./Weight//Colon_Transverse/Colon_Transverse.ENSG00000187848.8.wgt.RDat	P2RX2	12	133195366	133198972	0.0807	rs11146967	2.93	rs10781630	0.050382	-4.61	2.494	228	15	enet	0.03424	0.00212	-2.9991	0.00271	0.001	2000	0.01091
Colon_Transverse	./Weight//Colon_Transverse/Colon_Transverse.ENSG00000256712.1.wgt.RDat	RP11-785H5.2	12	11318689	11323952	0.1101	rs7294858	-2.6	rs10845289	0.0104	-3.9	1.721	358	358	blup	0.04269	0.000668	-2.80327	0.00506	0.001	2000	0.00531
Colon_Transverse	./Weight//Colon_Transverse/Colon_Transverse.ENSG00000164627.13.wgt.RDat	KIF6	6	39297766	39693181	0.4831	rs10498743	3.31	rs6933563	0.302192	8.65	3.229	533	8	lasso	0.33761	9.72e-24	3.43411	0.000594	0.0015	2000	0.00115
Colon_Transverse	./Weight//Colon_Transverse/Colon_Transverse.ENSG00000137575.7.wgt.RDat	SDCBP	8	59465483	59495419	0.1857	rs3824260	-3.9	rs12674568	0.065911	5.1	-3.458	533	4	lasso	0.09211	7.71e-07	-3.95087	7.79e-05	0.0015	2000	0.00624
Colon_Transverse	./Weight//Colon_Transverse/Colon_Transverse.ENSG00000254852.4.wgt.RDat	NPIPA2	16	14841923	14859270	0.089	rs1876971	2.59	rs7405315	0.0308	-3.85	0.849	147	147	blup	0.02393	0.00876	-3.15263	0.00162	0.002	2000	0.000204
Colon_Transverse	./Weight//Colon_Transverse/Colon_Transverse.ENSG00000173917.9.wgt.RDat	HOXB2	17	46618256	46622856	0.1998	rs1529334	3.54	rs8079617	0.127	-6.17	2.702	410	6	lasso	0.1173	2.26e-08	-3.37205	0.000746	0.002	2000	0.00495
Colon_Transverse	./Weight//Colon_Transverse/Colon_Transverse.ENSG00000175220.7.wgt.RDat	ARHGAP1	11	46698630	46722149	0.056	rs7926726	-2.44	rs10769205	0.00499	-3.8	-1.611	238	238	blup	0.023841	0.00888	1.96268	0.04968	0.0025	2000	4.85e-44
Colon_Transverse	./Weight//Colon_Transverse/Colon_Transverse.ENSG00000137806.4.wgt.RDat	NDUFAF1	15	41679551	41694717	0.1767	rs35826725	3.35	rs35826725	0.019024	-3.95	3.351	301	3	lasso	0.03202	0.00287	-2.91691	0.00354	0.0025	2000	0.0073
Colon_Transverse	./Weight//Colon_Transverse/Colon_Transverse.ENSG00000263235.1.wgt.RDat	RP11-461A8.4	16	3700637	3701317	0.4385	rs9930893	2.88	rs130024	0.0261	4.51	-1.665	374	12	enet	0.11673	2.46e-08	-2.66189	0.00777	0.0025	2000	0.003223
Colon_Transverse	./Weight//Colon_Transverse/Colon_Transverse.ENSG00000091844.3.wgt.RDat	RGS17	6	153325594	153452384	0.1388	rs7743091	-3.02	rs9479495	0.000366	4.05	-1.264	535	29	enet	0.03091	0.00334	-2.82841	0.004678	0.0025	2000	0.00319
Colon_Transverse	./Weight//Colon_Transverse/Colon_Transverse.ENSG00000040487.8.wgt.RDat	PQLC2	1	19638820	19655794	0.1139	rs14087	2.7	rs214336	0.0374	-4.7	1.486	488	488	blup	0.043076	0.000634	-2.6302	0.008534	0.003	2000	0.0067
Colon_Transverse	./Weight//Colon_Transverse/Colon_Transverse.ENSG00000163131.6.wgt.RDat	CTSS	1	150702672	150738433	0.1686	rs267738	3.26	rs10305724	0.0617	-5.6	2.823	304	7	lasso	0.137555	1.25e-09	-3.36216	0.000773	0.003	2000	0.01245
Colon_Transverse	./Weight//Colon_Transverse/Colon_Transverse.ENSG00000187862.7.wgt.RDat	TTC24	1	156549519	156556562	0.092	rs510441	-3.38	rs6682716	-0.000583	3.72	2.23	437	437	blup	0.00561	0.124	2.61382	0.008954	0.0035	2000	0.00639
Colon_Transverse	./Weight//Colon_Transverse/Colon_Transverse.ENSG00000250075.1.wgt.RDat	RP11-584P21.2	4	68283023	68333969	0.1813	rs2646282	-2.74	rs2646282	0.184	6.79	-2.738	415	2	lasso	0.17432	5.65e-12	-2.738	0.00618	0.0035	2000	0.00499
Colon_Transverse	./Weight//Colon_Transverse/Colon_Transverse.ENSG00000104442.5.wgt.RDat	ARMC1	8	66514694	66546442	0.0974	rs6472239	-3.52	rs6995242	0.002539	3.7	1.756	363	363	blup	0.00879	0.0766	2.39117	0.0168	0.0035	2000	0.00356
Colon_Transverse	./Weight//Colon_Transverse/Colon_Transverse.ENSG00000164764.10.wgt.RDat	SBSPON	8	73976775	74036323	0.1876	rs6980601	3.13	rs12677663	0.062706	-5.21	-3.082	582	6	lasso	0.08241	2.95e-06	3.10055	0.00193	0.0035	2000	0.002704
Colon_Transverse	./Weight//Colon_Transverse/Colon_Transverse.ENSG00000117682.12.wgt.RDat	DHDDS	1	26758773	26797785	0.1657	rs17163904	2.76	rs17163904	0.0619	4.99	2.757	373	3	lasso	0.092447	7.36e-07	2.27962	0.022631	0.004	2000	0.00593
Colon_Transverse	./Weight//Colon_Transverse/Colon_Transverse.ENSG00000229953.1.wgt.RDat	RP11-284F21.7	1	156616299	156631216	0.1285	rs1984508	2.66	rs4661210	0.00988	3.79	2.284	448	448	blup	0.034704	0.00199	3.34613	0.000819	0.004	2000	0.00719
Colon_Transverse	./Weight//Colon_Transverse/Colon_Transverse.ENSG00000167842.11.wgt.RDat	MIS12	17	5389605	5394134	0.1962	rs4790743	-3.38	rs8081387	0.0144	4.61	-1.173	526	526	blup	0.07501	8.14e-06	-2.62829	0.008581	0.004	2000	0.00865
Colon_Transverse	./Weight//Colon_Transverse/Colon_Transverse.ENSG00000171903.12.wgt.RDat	CYP4F11	19	16023177	16045677	0.7306	rs4808502	-3.03	rs12985091	0.566911	-11.79	-2.729	543	13	enet	0.571608	7.59e-47	2.85272	0.004335	0.004	2000	0.00621
Colon_Transverse	./Weight//Colon_Transverse/Colon_Transverse.ENSG00000197713.10.wgt.RDat	RPE	2	210867289	210886146	0.0895	rs16844213	-2.48	rs7589926	0.003143	3.03	1.152	274	274	blup	0.03315	0.00246	2.62776	0.00859	0.004	2000	0.009485
Colon_Transverse	./Weight//Colon_Transverse/Colon_Transverse.ENSG00000050165.13.wgt.RDat	DKK3	11	11984653	12031316	0.1619	rs10765955	2.79	rs10765918	0.0455	-4.77	1.763	773	16	enet	0.099085	2.92e-07	-2.37718	0.01745	0.0045	2000	0.00745
Colon_Transverse	./Weight//Colon_Transverse/Colon_Transverse.ENSG00000260614.1.wgt.RDat	RP11-491F9.1	16	49321341	49324138	0.2207	rs152709	-3.88	rs12598711	0.0937	-5.47	1.803	485	485	blup	0.07562	7.48e-06	-2.91194	0.00359	0.0045	2000	0.005773
Colon_Transverse	./Weight//Colon_Transverse/Colon_Transverse.ENSG00000152254.6.wgt.RDat	G6PC2	2	169757750	169766505	0.2477	rs2239595	3.02	rs3931	0.183024	6.94	-2.896	570	6	lasso	0.18085	2.12e-12	-2.65531	0.00792	0.0045	2000	0.010531
Colon_Transverse	./Weight//Colon_Transverse/Colon_Transverse.ENSG00000261189.1.wgt.RDat	RP3-512B11.3	6	7540684	7541571	0.148	rs13208292	2.11	rs9328430	0.011815	-3.66	-1.178	583	583	blup	0.03616	0.00163	2.05681	0.039705	0.0045	2000	0.00766
Colon_Transverse	./Weight//Colon_Transverse/Colon_Transverse.ENSG00000204930.5.wgt.RDat	FAM221B	9	35816388	35828744	0.1164	rs10814288	3.53	rs2065039	0.08849	-5.25	3.411	426	2	lasso	0.0861	1.76e-06	-3.40011	0.000674	0.0045	2000	0.00232
Colon_Transverse	./Weight//Colon_Transverse/Colon_Transverse.ENSG00000198860.7.wgt.RDat	TSEN15	1	184020811	184043346	0.1947	rs12753665	-2.48	rs10797938	0.0211	4.35	1.389	507	507	blup	0.077669	5.65e-06	2.99712	0.002725	0.005	2000	0.00855
Colon_Transverse	./Weight//Colon_Transverse/Colon_Transverse.ENSG00000130332.10.wgt.RDat	LSM7	19	2321516	2328613	0.2948	rs2074546	-4.07	rs757322	0.072342	-5.34	-2.777	416	4	lasso	0.084583	2.18e-06	3.42936	0.000605	0.005	2000	0.00113
Colon_Transverse	./Weight//Colon_Transverse/Colon_Transverse.ENSG00000267056.2.wgt.RDat	AC005336.4	19	16021392	16022634	0.7074	rs4808502	-3.03	rs12985091	0.506289	-11.18	-2.729	547	7	enet	0.469275	1.68e-35	2.68971	0.007151	0.005	2000	0.01134

## Sheet: C_Gammaproteobacteria_RNT
PANEL	FILE	ID	CHR	P0	P1	HSQ	BEST.GWAS.ID	BEST.GWAS.Z	EQTL.ID	EQTL.R2	EQTL.Z	EQTL.GWAS.Z	NSNP	NWGT	MODEL	MODELCV.R2	MODELCV.PV	TWAS.Z	TWAS.P	PERM.PV	PERM.N	PERM.ANL_PV
Colon_Transverse	./Weight//Colon_Transverse/Colon_Transverse.ENSG00000267302.1.wgt.RDat	RP11-178C3.2	17	58042193	58074333	0.1094	rs9891822	-2.38	rs8071475	0.0563	4.56	-2.023	246	246	blup	0.0331	0.00247	-2.61	0.00903	0	2000	5.38e-13
Colon_Transverse	./Weight//Colon_Transverse/Colon_Transverse.ENSG00000157617.12.wgt.RDat	C2CD2	21	43305221	43373999	0.2244	rs8133719	-3.34	rs6586237	-0.00396	3.36	-2.277	790	790	blup	0.019303	0.0167	-4.219	2.45e-05	0	2000	6.63e-05
Colon_Transverse	./Weight//Colon_Transverse/Colon_Transverse.ENSG00000120725.8.wgt.RDat	SIL1	5	138282409	138629141	0.089	rs6878910	3.69	rs6873733	0.047998	4.8	2.326	247	247	blup	0.05835	7.93e-05	2.7211	0.006506	0	2000	4.61e-07
Colon_Transverse	./Weight//Colon_Transverse/Colon_Transverse.ENSG00000196313.7.wgt.RDat	POM121	7	72349936	72421979	0.0859	rs11763831	2.46	rs1178968	0.029791	3.8	0.876	118	118	blup	0.022848	0.0102	1.96377	0.04956	0	2000	0.000232
Colon_Transverse	./Weight//Colon_Transverse/Colon_Transverse.ENSG00000244198.1.wgt.RDat	RP4-545C24.1	7	143891951	143977640	0.2043	rs17286117	-2.83	rs727713	0.054384	-4.71	1.719	297	297	blup	0.085338	1.97e-06	-2.81978	0.00481	0.0005	2000	0.000118
Colon_Transverse	./Weight//Colon_Transverse/Colon_Transverse.ENSG00000070081.11.wgt.RDat	NUCB2	11	17229700	17371521	0.1641	rs214082	3.55	rs214082	0.0703	5.39	3.554	539	5	lasso	0.090429	9.73e-07	3.91181	9.16e-05	0.001	2000	0.00537
Colon_Transverse	./Weight//Colon_Transverse/Colon_Transverse.ENSG00000231861.1.wgt.RDat	OR5K2	3	98216448	98217496	0.4249	rs4857399	3.59	rs4857399	0.208946	7.31	3.586	430	7	lasso	0.22262	3.32e-15	3.11	0.00184	0.001	2000	0.00126
Colon_Transverse	./Weight//Colon_Transverse/Colon_Transverse.ENSG00000170214.3.wgt.RDat	ADRA1B	5	159343790	159399551	0.1342	rs6556460	-2.636	rs7712049	0.000227	-3.94	-2.285	436	436	blup	0.03032	0.00363	3.31436	0.000919	0.001	2000	0.00134
Colon_Transverse	./Weight//Colon_Transverse/Colon_Transverse.ENSG00000197147.8.wgt.RDat	LRRC8B	1	89990395	90063423	0.2027	rs17130836	3.33	rs922104	0.109	-5.64	2.531	350	350	blup	0.066054	2.77e-05	-2.72521	0.00643	0.0015	2000	0.00439
Colon_Transverse	./Weight//Colon_Transverse/Colon_Transverse.ENSG00000088543.10.wgt.RDat	C3orf18	3	50595462	50608361	0.0458	rs6791880	-2.17	rs34762184	0.033028	4.33	-1.879	319	319	blup	0.034028	0.00218	-2.14	0.03204	0.0015	2000	7.08e-19
Colon_Transverse	./Weight//Colon_Transverse/Colon_Transverse.ENSG00000134987.7.wgt.RDat	WDR36	5	110427414	110466200	0.1238	rs152883	2.601	rs6869774	0.022881	4.06	-1.133	385	385	blup	0.02158	0.0122	-2.62471	0.008672	0.0015	2000	0.00285
Colon_Transverse	./Weight//Colon_Transverse/Colon_Transverse.ENSG00000171940.9.wgt.RDat	ZNF217	20	52183604	52226446	0.1591	rs290391	-2.67	rs41411850	0.002219	3.52	-0.068	603	603	blup	0.0219	0.0116	-2.74681	0.00602	0.002	2000	0.00246
Colon_Transverse	./Weight//Colon_Transverse/Colon_Transverse.ENSG00000182963.5.wgt.RDat	GJC1	17	42875816	42908184	0.0627	rs3760379	3.26	rs2304986	0.0209	4.03	3.041	387	387	blup	0.02096	0.0133	2.94	0.00334	0.0025	2000	0.000893
Colon_Transverse	./Weight//Colon_Transverse/Colon_Transverse.ENSG00000261367.1.wgt.RDat	RP11-455F5.4	16	30118996	30121862	0.3044	rs11646118	3.02	rs8061772	0.239	7.78	2.967	227	1	lasso	0.2251	2.24e-15	2.967	0.00301	0.003	2000	0.00808
Colon_Transverse	./Weight//Colon_Transverse/Colon_Transverse.ENSG00000232677.2.wgt.RDat	LINC00665	19	36803969	36822620	0.151	rs2072606	2.04	rs2857	0.035592	-4.62	0.983	306	306	blup	0.085392	1.95e-06	-2.11981	0.03402	0.0035	2000	0.00677
Colon_Transverse	./Weight//Colon_Transverse/Colon_Transverse.ENSG00000164088.13.wgt.RDat	PPM1M	3	52279841	52284613	0.1524	rs164637	2.49	rs11717574	-0.001989	3.36	-1.821	329	329	blup	0.010475	0.0596	-2.34	0.01922	0.0035	2000	0.00653
Colon_Transverse	./Weight//Colon_Transverse/Colon_Transverse.ENSG00000174827.9.wgt.RDat	PDZK1	1	145726918	145764074	0.309	rs10910845	-1.86	rs10910845	0.153	6.57	-1.864	108	10	enet	0.177313	3.6e-12	-2.15412	0.03123	0.004	2000	0.00615
Colon_Transverse	./Weight//Colon_Transverse/Colon_Transverse.ENSG00000049449.4.wgt.RDat	RCN1	11	31833939	32127301	0.1567	rs477838	3.69	rs477838	0.0677	-5.41	3.692	382	4	lasso	0.100546	2.38e-07	-3.45879	0.000543	0.0045	2000	0.00396
Colon_Transverse	./Weight//Colon_Transverse/Colon_Transverse.ENSG00000242173.4.wgt.RDat	ARHGDIG	16	321881	333003	0.2117	rs4374177	2.91	rs2239739	0.0604	5.06	2.709	343	6	lasso	0.04689	0.000377	2.86198	0.00421	0.005	2000	0.00731

## Sheet: Div_Chao1_RNT
PANEL	FILE	ID	CHR	P0	P1	HSQ	BEST.GWAS.ID	BEST.GWAS.Z	EQTL.ID	EQTL.R2	EQTL.Z	EQTL.GWAS.Z	NSNP	NWGT	MODEL	MODELCV.R2	MODELCV.PV	TWAS.Z	TWAS.P	PERM.PV	PERM.N	PERM.ANL_PV
Colon_Transverse	./Weight//Colon_Transverse/Colon_Transverse.ENSG00000069248.9.wgt.RDat	NUP133	1	229577045	229644103	0.1396	rs506388	2.84	rs12033236	-4.47e-08	-3.3	-1.841	436	436	blup	0.015648	0.0281	2.99313	0.00276	0.0005	2000	0.00171
Colon_Transverse	./Weight//Colon_Transverse/Colon_Transverse.ENSG00000272275.1.wgt.RDat	RP11-791G15.2	2	10908001	10910184	0.2447	rs902130	-3.09	rs1734440	0.133149	-5.8	-3.006	595	6	lasso	0.117	2.36e-08	3.21587	0.0013	0.0005	2000	0.00567
Colon_Transverse	./Weight//Colon_Transverse/Colon_Transverse.ENSG00000105808.13.wgt.RDat	RASA4	7	102220093	102257204	0.148	rs2242586	3.03	rs2242586	0.001374	3.47	3.032	214	6	lasso	0.001154	0.259	3.5466	0.00039	0.0005	2000	0.00615
Colon_Transverse	./Weight//Colon_Transverse/Colon_Transverse.ENSG00000160870.8.wgt.RDat	CYP3A7	7	99302667	99332719	0.1044	rs7787525	3.65	rs12535424	-0.004004	3.27	1.301	311	311	blup	0.013486	0.0384	2.76047	0.00577	0.0005	2000	3.29e-05
Colon_Transverse	./Weight//Colon_Transverse/Colon_Transverse.ENSG00000253328.2.wgt.RDat	KB-431C1.3	8	103254268	103254847	0.1901	rs1265143	2.92	rs13248227	0.041303	4.36	2.914	495	5	lasso	0.03048	0.00354	3.3957	0.000685	0.001	2000	0.00155
Colon_Transverse	./Weight//Colon_Transverse/Colon_Transverse.ENSG00000173156.2.wgt.RDat	RHOD	11	66824289	66839484	0.4548	rs11227678	2.53	rs11227678	0.203	-7.31	2.53	253	6	lasso	0.171442	8.69e-12	-2.67199	0.00754	0.0015	2000	0.02888
Colon_Transverse	./Weight//Colon_Transverse/Colon_Transverse.ENSG00000262497.1.wgt.RDat	AC002128.4	19	35723194	35723906	0.2185	rs967987	-2.62	rs8106116	0.038259	-3.69	-2.25	493	493	blup	0.032348	0.00274	3.28866	0.00101	0.0015	2000	0.00123
Colon_Transverse	./Weight//Colon_Transverse/Colon_Transverse.ENSG00000165983.10.wgt.RDat	PTER	10	16478942	16555736	0.2643	rs11254194	-2.91	rs4028374	0.124665	6.06	-2.093	551	6	lasso	0.12427	8.42e-09	-2.5078	0.012149	0.002	2000	0.00498
Colon_Transverse	./Weight//Colon_Transverse/Colon_Transverse.ENSG00000105650.17.wgt.RDat	PDE4C	19	18318771	18366229	0.2912	rs11669215	2.9	rs2302945	0.141639	-6.16	2.678	412	4	enet	0.131507	2.99e-09	-2.88707	0.00389	0.002	2000	0.006
Colon_Transverse	./Weight//Colon_Transverse/Colon_Transverse.ENSG00000182179.6.wgt.RDat	UBA7	3	49842640	49851379	0.3686	rs6775384	3.45	rs6775384	0.26332	-8.29	3.448	327	32	enet	0.264468	3.68e-18	-3.57157	0.000355	0.0025	2000	0.0124
Colon_Transverse	./Weight//Colon_Transverse/Colon_Transverse.ENSG00000198931.6.wgt.RDat	APRT	16	88875747	88878352	0.2003	rs12443806	3.34	rs3218726	0.0804	-4.51	1.82	405	21	enet	0.05048	0.000231	-3.01723	0.00255	0.003	2000	0.00437
Colon_Transverse	./Weight//Colon_Transverse/Colon_Transverse.ENSG00000153044.5.wgt.RDat	CENPH	5	68485375	68506184	0.0613	rs12522805	-3.31	rs2930949	0.034257	3.99	0.934	304	12	enet	0.0634	3.98e-05	2.7265	0.0064	0.003	2000	0.00434
Colon_Transverse	./Weight//Colon_Transverse/Colon_Transverse.ENSG00000087076.4.wgt.RDat	HSD17B14	19	49316274	49339935	0.1254	rs8110220	2.98	rs16982311	0.148378	-6.21	2.658	413	1	lasso	0.133634	2.21e-09	-2.658	0.00786	0.0035	2000	0.01182
Colon_Transverse	./Weight//Colon_Transverse/Colon_Transverse.ENSG00000093009.5.wgt.RDat	CDC45	22	19466982	19508135	0.1896	rs9618617	-3.86	rs17811336	-0.000566	-4.25	1.666	588	588	blup	0.04285	0.000653	-3.1147	0.00184	0.004	2000	0.0052
Colon_Transverse	./Weight//Colon_Transverse/Colon_Transverse.ENSG00000184381.14.wgt.RDat	PLA2G6	22	38507502	38601697	0.1108	rs7289911	-2.74	rs2076116	0.064097	5.11	-2.474	346	10	enet	0.06635	2.66e-05	-2.8516	0.00435	0.004	2000	0.0082
Colon_Transverse	./Weight//Colon_Transverse/Colon_Transverse.ENSG00000253297.1.wgt.RDat	HTR4-IT1	5	148024250	148025953	0.0745	rs7713886	3.14	rs7737338	0.057488	-4.9	-3.059	455	1	lasso	0.06241	4.56e-05	3.059	0.00222	0.004	2000	0.0116
Colon_Transverse	./Weight//Colon_Transverse/Colon_Transverse.ENSG00000141580.11.wgt.RDat	WDR45B	17	80572438	80606429	0.3446	rs2011631	-3.066	rs4789704	0.105	5.29	-2.108	400	9	lasso	0.0819	3.16e-06	-2.5631	0.01037	0.0045	2000	0.00412
Colon_Transverse	./Weight//Colon_Transverse/Colon_Transverse.ENSG00000134987.7.wgt.RDat	WDR36	5	110427414	110466200	0.1238	rs1037684	-3.51	rs6869774	0.022881	4.06	-2.727	385	385	blup	0.02158	0.0122	-2.6382	0.00833	0.0045	2000	0.00193
Colon_Transverse	./Weight//Colon_Transverse/Colon_Transverse.ENSG00000110713.11.wgt.RDat	NUP98	11	3692313	3819022	0.2786	rs2099876	-2.43	rs7943201	0.0237	-3.93	-2.139	354	7	lasso	0.02124	0.0128	2.6046	0.0092	0.005	2000	0.00948
Colon_Transverse	./Weight//Colon_Transverse/Colon_Transverse.ENSG00000272079.1.wgt.RDat	LA16c-380H5.5	16	3056121	3057386	0.2272	rs6501170	2.4	rs2526269	0.0829	-5.36	-1.863	356	6	lasso	0.07411	9.21e-06	1.98713	0.04691	0.005	2000	0.00714
Colon_Transverse	./Weight//Colon_Transverse/Colon_Transverse.ENSG00000214078.7.wgt.RDat	CPNE1	20	34213953	34252681	0.5899	rs11699044	3.1	rs6060578	0.562342	-11.91	3.044	299	32	enet	0.57148	7.87e-47	-2.95266	0.00315	0.005	2000	1.8e-07
Colon_Transverse	./Weight//Colon_Transverse/Colon_Transverse.ENSG00000211734.3.wgt.RDat	TRBV5-1	7	142020496	142021363	0.1594	rs2854536	-3.72	rs361489	-0.003357	-3.43	2.393	424	424	blup	0.022191	0.0112	-3.21037	0.00133	0.005	2000	0.00464

## Sheet: Div_NumberGenera_RNT
PANEL	FILE	ID	CHR	P0	P1	HSQ	BEST.GWAS.ID	BEST.GWAS.Z	EQTL.ID	EQTL.R2	EQTL.Z	EQTL.GWAS.Z	NSNP	NWGT	MODEL	MODELCV.R2	MODELCV.PV	TWAS.Z	TWAS.P	PERM.PV	PERM.N	PERM.ANL_PV
Colon_Transverse	./Weight//Colon_Transverse/Colon_Transverse.ENSG00000069248.9.wgt.RDat	NUP133	1	229577045	229644103	0.1396	rs506388	2.578	rs12033236	-4.47e-08	-3.3	-1.709	436	436	blup	0.015648	0.0281	3.04639	0.00232	0.0005	2000	0.000997
Colon_Transverse	./Weight//Colon_Transverse/Colon_Transverse.ENSG00000165983.10.wgt.RDat	PTER	10	16478942	16555736	0.2643	rs11254194	-2.98	rs4028374	0.124665	6.06	-2.198	551	6	lasso	0.12427	8.42e-09	-2.7091	0.006747	0.0005	2000	0.00272
Colon_Transverse	./Weight//Colon_Transverse/Colon_Transverse.ENSG00000160014.12.wgt.RDat	CALM3	19	47104493	47114050	0.2053	rs2082495	-3.86	rs2082495	0.102123	-5.94	-3.858	362	33	enet	0.109031	7.27e-08	3.47408	0.000513	0.0005	2000	0.00147
Colon_Transverse	./Weight//Colon_Transverse/Colon_Transverse.ENSG00000272275.1.wgt.RDat	RP11-791G15.2	2	10908001	10910184	0.2447	rs902130	-3.11	rs1734440	0.133149	-5.8	-3.076	595	6	lasso	0.117	2.36e-08	3.27825	0.00104	0.0005	2000	0.00293
Colon_Transverse	./Weight//Colon_Transverse/Colon_Transverse.ENSG00000182179.6.wgt.RDat	UBA7	3	49842640	49851379	0.3686	rs6775384	3.17	rs6775384	0.26332	-8.29	3.169	327	32	enet	0.264468	3.68e-18	-3.3157	0.000914	0.0005	2000	0.00765
Colon_Transverse	./Weight//Colon_Transverse/Colon_Transverse.ENSG00000253328.2.wgt.RDat	KB-431C1.3	8	103254268	103254847	0.1901	rs2853238	-2.86	rs13248227	0.041303	4.36	2.856	495	5	lasso	0.03048	0.00354	3.27756	0.00105	0.0005	2000	0.00297
Colon_Transverse	./Weight//Colon_Transverse/Colon_Transverse.ENSG00000105808.13.wgt.RDat	RASA4	7	102220093	102257204	0.148	rs2242586	2.99	rs2242586	0.001374	3.47	2.986	214	6	lasso	0.001154	0.259	3.48729	0.000488	0.001	2000	0.004349
Colon_Transverse	./Weight//Colon_Transverse/Colon_Transverse.ENSG00000153044.5.wgt.RDat	CENPH	5	68485375	68506184	0.0613	rs12522805	-3.16	rs2930949	0.034257	3.99	1.155	304	12	enet	0.0634	3.98e-05	2.88	0.00393	0.0015	2000	0.0031
Colon_Transverse	./Weight//Colon_Transverse/Colon_Transverse.ENSG00000264868.1.wgt.RDat	CTB-167B5.2	7	87900207	87903065	0.1104	rs12667546	-3.11	rs17150369	0.082455	4.79	2.742	369	2	lasso	0.05778	8.57e-05	2.90615	0.003659	0.0015	2000	0.008605
Colon_Transverse	./Weight//Colon_Transverse/Colon_Transverse.ENSG00000198931.6.wgt.RDat	APRT	16	88875747	88878352	0.2003	rs12443806	3.43	rs3218726	0.0804	-4.51	1.968	405	21	enet	0.05048	0.000231	-2.9247	0.00345	0.0025	2000	0.00601
Colon_Transverse	./Weight//Colon_Transverse/Colon_Transverse.ENSG00000214078.7.wgt.RDat	CPNE1	20	34213953	34252681	0.5899	rs11699044	2.9	rs6060578	0.562342	-11.91	2.844	299	32	enet	0.57148	7.87e-47	-2.70787	0.00677	0.0025	2000	2.31e-07
Colon_Transverse	./Weight//Colon_Transverse/Colon_Transverse.ENSG00000135541.16.wgt.RDat	AHI1	6	135604670	135818885	0.4082	rs2207000	-2.56	rs2207000	0.28967	-8.58	-2.561	367	15	enet	0.33025	3.76e-23	2.32	0.02011	0.0025	2000	0.00454
Colon_Transverse	./Weight//Colon_Transverse/Colon_Transverse.ENSG00000173156.2.wgt.RDat	RHOD	11	66824289	66839484	0.4548	rs11227678	2.63	rs11227678	0.203	-7.31	2.628	253	6	lasso	0.171442	8.69e-12	-2.72879	0.00636	0.003	2000	0.0362
Colon_Transverse	./Weight//Colon_Transverse/Colon_Transverse.ENSG00000220804.4.wgt.RDat	AC093642.5	2	243030784	243102304	0.1443	rs760133	2.04	rs12469535	-0.004036	2.89	-0.567	90	90	blup	0.01683	0.0238	-2.70275	0.00688	0.003	2000	0.00657
Colon_Transverse	./Weight//Colon_Transverse/Colon_Transverse.ENSG00000101282.4.wgt.RDat	RSPO4	20	939095	982907	0.459	rs879013	-3.97	rs926823	0.379206	9.67	-3.251	712	8	lasso	0.38028	2.81e-27	-3.23869	0.0012	0.003	2000	0.000515
Colon_Transverse	./Weight//Colon_Transverse/Colon_Transverse.ENSG00000180353.6.wgt.RDat	HCLS1	3	121350246	121379774	0.1128	rs3821367	2.65	rs3732406	0.003171	-3.44	-1.88	338	16	enet	0.054462	0.000135	2.7496	0.005967	0.003	2000	0.00672
Colon_Transverse	./Weight//Colon_Transverse/Colon_Transverse.ENSG00000253297.1.wgt.RDat	HTR4-IT1	5	148024250	148025953	0.0745	rs7713886	2.94	rs7737338	0.057488	-4.9	-2.825	455	1	lasso	0.06241	4.56e-05	2.83	0.00473	0.003	2000	0.0155
Colon_Transverse	./Weight//Colon_Transverse/Colon_Transverse.ENSG00000160870.8.wgt.RDat	CYP3A7	7	99302667	99332719	0.1044	rs7787525	3.64	rs12535424	-0.004004	3.27	1.396	311	311	blup	0.013486	0.0384	2.47547	0.013306	0.003	2000	0.000159
Colon_Transverse	./Weight//Colon_Transverse/Colon_Transverse.ENSG00000262497.1.wgt.RDat	AC002128.4	19	35723194	35723906	0.2185	rs11668731	2.7	rs8106116	0.038259	-3.69	-2.29	493	493	blup	0.032348	0.00274	2.99158	0.002775	0.0035	2000	0.00346
Colon_Transverse	./Weight//Colon_Transverse/Colon_Transverse.ENSG00000185608.4.wgt.RDat	MRPL40	22	19419425	19423598	0.1804	rs9618617	-3.6	rs712952	0.003035	-3.27	-1.228	552	552	blup	0.02649	0.00615	2.5662	0.01028	0.0035	2000	0.00796
Colon_Transverse	./Weight//Colon_Transverse/Colon_Transverse.ENSG00000110435.7.wgt.RDat	PDHX	11	34937376	35042138	0.2754	rs2123652	-2.8	rs2915205	0.157	-7.17	2.016	688	14	lasso	0.26744	2.24e-18	-2.98751	0.00281	0.004	2000	0.00689
Colon_Transverse	./Weight//Colon_Transverse/Colon_Transverse.ENSG00000161981.6.wgt.RDat	SNRNP25	16	103010	107669	0.1184	rs2562146	2.21	rs8466	0.0095	4.41	1.747	236	4	lasso	0.0769	6.28e-06	2.3236	0.02015	0.004	2000	0.00455
Colon_Transverse	./Weight//Colon_Transverse/Colon_Transverse.ENSG00000211734.3.wgt.RDat	TRBV5-1	7	142020496	142021363	0.1594	rs2854536	-3.86	rs361489	-0.003357	-3.43	2.519	424	424	blup	0.022191	0.0112	-3.25516	0.001133	0.0045	2000	0.008428
Colon_Transverse	./Weight//Colon_Transverse/Colon_Transverse.ENSG00000174775.12.wgt.RDat	HRAS	11	532242	537287	0.2209	rs5030779	-2.29	rs12628	0.0428	-4.97	-1.172	430	430	blup	0.085744	1.86e-06	2.69831	0.00697	0.005	2000	0.00706
Colon_Transverse	./Weight//Colon_Transverse/Colon_Transverse.ENSG00000093009.5.wgt.RDat	CDC45	22	19466982	19508135	0.1896	rs9618617	-3.6	rs17811336	-0.000566	-4.25	1.493	588	588	blup	0.04285	0.000653	-3.01516	0.00257	0.005	2000	0.00635

[truncated: 148 more sheets: Div_Shannon_RNT, F_Acidaminococcaceae_HB, F_Acidaminococcaceae_RNT, F_Coriobacteriaceae_RNT, F_Desulfovibrionaceae_HB, F_Desulfovibrionaceae_RNT, F_Enterobacteriaceae_HB, F_Enterobacteriaceae_RNT, F_Enterococcaceae_HB, F_Enterococcaceae_RNT, F_Erysipelotrichaceae_RNT, F_Lachnospiraceae_RNT, F_Peptostreptococcaceae_HB, F_Peptostreptococcaceae_RNT, F_Porphyromonadaceae_RNT, F_Rhodospirillaceae_HB, F_Rhodospirillaceae_RNT, F_Ruminococcaceae_RNT, F_Streptococcaceae_HB, F_Streptococcaceae_RNT …]
