# Supplementary material for: Transcriptome-wide association study identified candidate genes associated with gut microbiota
Source: Gut Pathog. 2021 Dec 18;13:74. doi: 10.1186/s13099-021-00474-w (PMC8684646; doi:10.1186/s13099-021-00474-w)
Supplement: Supplementary file 4 — Additional file 4: Table S4. Top 14 overlapped candidate gene for defferent microbial traits. [file 13099_2021_474_MOESM4_ESM.xlsx]

## Sheet: Sheet1
Table S4. Top 14 overlapped candidate gene for defferent microbial traits
Gene	Tissue	Microbial trait	Z	P
NDUFV3	Colon Sigmoid	P_Lentisphaerae_HB	3.6094	0.00135
	Colon Sigmoid	Div_NumberGenera_RNT	3.5239	0.00158
	Colon Sigmoid	G_O_Bacteroidales_HB	3.4518	0.00196
	Colon Sigmoid	G_Prevotella_HB	3.25247	0.00199
	Colon Sigmoid	G_O_Clostridiales_RNT	3.32761	0.00201
	Colon Sigmoid	Div_Chao1_RNT	3.181	0.00248
	Colon Transverse	P_Lentisphaerae_HB	3.41048	0.00251
	Colon Transverse	G_O_Clostridiales_RNT	3.1952	0.00319
	Colon Sigmoid	G_F_Ruminococcaceae_RNT	3.3521	0.00365
	Colon Sigmoid	G_Victivallis_HB	3.0804	0.00437
	Colon Transverse	G_O_Bacteroidales_HB	2.98056	0.00464
	Colon Sigmoid	G_Bacteroides_RNT	-3.2218	0.00511
	Colon Transverse	G_Bacteroides_RNT	-3.29596	0.00608
	Colon Sigmoid	G_Sporobacter_RNT	3.2617	0.0101
	Colon Sigmoid	G_P_Bacteroidetes_HB	2.8471	0.0114
SH3PXD2B	Colon Sigmoid	Div_Shannon_RNT	-4.03926	0.00126
	Colon Sigmoid	Div_Chao1_RNT	-3.54171	0.00144
	Colon Sigmoid	G_F_Ruminococcaceae_RNT	-3.4866	0.001598
	Colon Sigmoid	F_Desulfovibrionaceae_RNT	-3.54497	0.00187
	Colon Sigmoid	F_Porphyromonadaceae_RNT	-4.02064	0.00204
	Colon Sigmoid	Div_NumberGenera_RNT	-3.45549	0.00258
	Colon Sigmoid	G_Desulfovibrio_HB	-3.41914	0.00264
	Colon Sigmoid	C_Deltaproteobacteria_HB	-3.15783	0.00333
	Colon Sigmoid	G_O_Clostridiales_RNT	-3.55064	0.00415
	Colon Sigmoid	G_Barnesiella_HB	-3.5	0.00477
	Colon Sigmoid	P_Lentisphaerae_HB	-3.46608	0.00503
	Colon Sigmoid	G_Oscillibacter_RNT	-3.7199	0.00604
RP3-388E23.2	Colon Transverse	G_Butyrivibrio_HB	3.93299	3.46e-05
	Colon Transverse	Div_Shannon_RNT	3.4329	0.000413
	Colon Transverse	G_O_Clostridiales_RNT	2.6971	0.001331
	Colon Transverse	G_Clostridium_sensu_RNT	2.7097	0.00273
	Colon Transverse	G_F_Ruminococcaceae_RNT	2.7153	0.002938
	Colon Sigmoid	G_F_Ruminococcaceae_RNT	2.613	0.00584
	Colon Sigmoid	G_F_Porphyromonadaceae_RNT	2.555	0.00777
	Colon Sigmoid	G_Dorea_RNT	2.058	0.01037
	Colon Transverse	G_P_Proteobacteria_HB	2.43427	0.0121
	Colon Sigmoid	G_Intestinibacter_HB	2.083	0.01978
	Colon Transverse	G_Oscillibacter_RNT	2.22307	0.02437
CYP3A7	Colon Transverse	G_Bacteroides_RNT	-2.46082	6.27e-06
	Colon Transverse	G_P_Proteobacteria_HB	2.27854	7.96e-06
	Colon Transverse	G_Methanobrevibacter_HB	2.3117	3.04e-05
	Colon Transverse	Div_Chao1_RNT	2.76047	3.29e-05
	Colon Transverse	Div_NumberGenera_RNT	2.47547	0.000159
	Colon Transverse	O_Burkholderiales_RNT	2.5964	0.000294
	Colon Transverse	G_Victivallis_RNT	2.26191	0.00049
	Colon Transverse	Div_Shannon_RNT	2.44625	0.00062
	Colon Transverse	G_Gemmiger_HB	2.68312	0.000651
	Colon Transverse	G_Methanobrevibacter_HB	2.1892	0.000941
WDR5B	Colon Sigmoid	F_Veillonellaceae_HB	-3.20203	0.000499
	Colon Transverse	G_F_Porphyromonadaceae_RNT	3.3099	0.002
	Colon Sigmoid	G_F_Porphyromonadaceae_RNT	3.35471	0.00205
	Colon Sigmoid	O_Rhodospirillales_HB	3.1966	0.00345
	Colon Sigmoid	G_O_Clostridiales_RNT	2.36879	0.00357
	Colon Sigmoid	C_Alphaproteobacteria_HB	3.37182	0.00391
	Colon Sigmoid	G_P_Proteobacteria_RNT	-2.50531	0.00466
	Colon Transverse	F_Acidaminococcaceae_RNT	-2.48519	0.00475
	Colon Sigmoid	F_Rhodospirillaceae_HB	2.96677	0.0048
	Colon Sigmoid	G_F_Rhodospirillaceae_HB	2.76314	0.00618
DFNB59	Colon Sigmoid	G_F_Porphyromonadaceae_HB	-3.66607	7.08e-05
	Colon Sigmoid	G_Akkermansia_HB	-2.64277	0.000656
	Colon Sigmoid	F_Desulfovibrionaceae_RNT	-3.30074	0.000833
	Colon Sigmoid	G_Oscillibacter_RNT	-3.86767	0.000878
	Colon Sigmoid	G_Victivallis_HB	-2.98721	0.00142
	Colon Sigmoid	G_O_Clostridiales_RNT	-3.1263	0.001966
	Colon Sigmoid	G_F_Coriobacteriaceae_HB	-2.9865	0.00254
	Colon Sigmoid	G_Alistipes_RNT	-2.84766	0.00291
	Colon Sigmoid	G_Eisenbergiella_HB	-2.11782	0.00339
GOLGA8B	Colon Sigmoid	F_Porphyromonadaceae_RNT	3.3016	0.000488
	Colon Sigmoid	F_Lachnospiraceae_RNT	-3.40732	0.00101
	Colon Transverse	O_Bacteroidales_RNT	3.2724	0.0014
	Colon Sigmoid	G_Parabacteroides_RNT	2.68975	0.0017
	Colon Sigmoid	G_Escherichia_Shigella_RNT	-2.9145	0.00173
	Colon Sigmoid	F_Enterobacteriaceae_RNT	-2.94532	0.00193
	Colon Sigmoid	F_Enterococcaceae_HB	-2.657	0.002882
	Colon Transverse	F_Lachnospiraceae_RNT	-3.00414	0.00305
	Colon Sigmoid	O_Bacteroidales_RNT	2.95206	0.00633
LINC00174	Colon Sigmoid	G_Aestuariispira_HB	-2.73555	2.52e-08
	Colon Sigmoid	G_Dialister_RNT	2.73285	2.56e-07
	Colon Sigmoid	G_Subdoligranulum_HB	2.19395	2.65e-05
	Colon Sigmoid	G_Veillonella_HB	-2.85262	3.73e-05
	Colon Sigmoid	G_Butyricicoccus_RNT	-2.367	0.00012
	Colon Transverse	G_Gemmiger_RNT	-2.18189	0.00108
	Colon Transverse	G_Gemmiger_RNT	-2.34891	0.0013
	Colon Transverse	C_Deltaproteobacteria_RNT	2.1536	0.002289
	Colon Transverse	G_Veillonella_RNT	-2.03902	0.00964
SLC47A1	Colon Transverse	G_P_Proteobacteria_RNT	-2.7745	0.000125
	Colon Sigmoid	G_P_Proteobacteria_RNT	-2.70839	0.000341
	Colon Transverse	F_Enterococcaceae_RNT	-3.28444	0.000471
	Colon Sigmoid	G_F_Porphyromonadaceae_HB	-3.55534	0.00077
	Colon Transverse	G_Ruminococcus_HB	-2.47008	0.000939
	Colon Sigmoid	F_Enterococcaceae_RNT	-3.10319	0.001062
	Colon Sigmoid	G_Parasutterella_RNT	2.95131	0.00115
	Colon Transverse	G_Holdemanella_HB	-2.57916	0.002102
	Colon Sigmoid	G_Holdemanella_HB	-2.39331	0.0048
ANKRD18EP	Colon Sigmoid	G_K_Bacteria_RNT	3.51957	0.00157
	Colon Sigmoid	G_O_Clostridiales_RNT	3.15446	0.00212
	Colon Sigmoid	F_Acidaminococcaceae_RNT	-2.83531	0.00239
	Colon Sigmoid	G_Acidaminococcus_RNT	-3.52	0.00372
	Colon Sigmoid	G_Subdoligranulum_RNT	-2.8938	0.00379
	Colon Sigmoid	G_P_Firmicutes_RNT	2.9553	0.004
	Colon Sigmoid	G_Sporobacter_RNT	2.4783	0.00645
	Colon Sigmoid	G_Butyrivibrio_HB	3.43918	0.00755
PKD1L2	Colon Sigmoid	F_Rhodospirillaceae_RNT	-3.19645	0.00071
	Colon Sigmoid	C_Alphaproteobacteria_RNT	-3.03	0.000909
	Colon Transverse	G_Alloprevotella_RNT	-2.95875	0.00125
	Colon Sigmoid	O_Rhodospirillales_RNT	-2.74497	0.00173
	Colon Sigmoid	G_F_Rhodospirillaceae_RNT	-2.7654	0.00394
	Colon Transverse	G_F_Rhodospirillaceae_RNT	-3.03874	0.00463
	Colon Transverse	G_Veillonella_RNT	-2.82954	0.00664
	Colon Transverse	C_Alphaproteobacteria_RNT	-2.78274	0.0105
SFTPD	Colon Sigmoid	F_Rhodospirillaceae_HB	-3.187	0.00129
	Colon Sigmoid	C_Alphaproteobacteria_HB	-2.60217	0.00174
	Colon Sigmoid	O_Rhodospirillales_HB	-2.7222	0.00175
	Colon Sigmoid	G_F_Rhodospirillaceae_HB	-3.4725	0.00225
	Colon Transverse	F_Rhodospirillaceae_HB	-2.996	0.00273
	Colon Transverse	G_F_Rhodospirillaceae_HB	-3.1675	0.00531
	Colon Transverse	G_P_Proteobacteria_HB	-3.48587	0.005691
	Colon Sigmoid	G_P_Proteobacteria_HB	-3.3681	0.00626
TSTD1	Colon Sigmoid	G_Alistipes_RNT	-2.84011	0.00136
	Colon Sigmoid	G_Coprobacter_HB	-3.56061	0.00194
	Colon Sigmoid	F_Rhodospirillaceae_RNT	-2.50955	0.00235
	Colon Transverse	G_Alistipes_RNT	-2.60289	0.00323
	Colon Transverse	F_Rhodospirillaceae_RNT	-3.0281	0.00667
	Colon Transverse	G_Akkermansia_RNT	-2.62559	0.0076
	Colon Sigmoid	G_K_Bacteria_HB	-2.1214	0.00801
	Colon Sigmoid	G_Lactococcus_RNT	2.61497	0.00816
APOL4	Colon Transverse	C_Alphaproteobacteria_HB	-2.7839	0.003225
	Colon Transverse	G_Butyricicoccus_RNT	-2.41816	0.00584
	Colon Transverse	O_Rhodospirillales_HB	-2.67852	0.00817
	Colon Sigmoid	F_Streptococcaceae_HB	3.0929	0.00891
	Colon Transverse	F_Streptococcaceae_HB	2.93183	0.0134
	Colon Transverse	G_Clostridium_XlVa_RNT	-2.23844	0.0182
	Colon Sigmoid	G_Clostridium_XlVa_RNT	-2.1522	0.023
