# Supplementary material for: Transcriptome-wide association study identified candidate genes associated with gut microbiota
Source: Gut Pathog. 2021 Dec 18;13:74. doi: 10.1186/s13099-021-00474-w (PMC8684646; doi:10.1186/s13099-021-00474-w)
Supplement: Supplementary file 5 — Additional file 5: Table S5. Fine mapping results for gut microbiota in sigmoid colon. [file 13099_2021_474_MOESM5_ESM.xlsx]

## Sheet: Title
Table S6. Fine mapping results for gut microbiota in colon sigmoid

## Sheet: C_Actinobacteria_RNT
ens_gene_id	ens_tx_id	mol_name	tissue	ref_name	type	chrom	tx_start	tx_stop	inference	cv.R2	cv.R2.pval	twas_z	pip	in_cred_set	region
NULL.MODEL		NULL			NULL	10						0	1	0	10:35109355-10:36572508
RP11-324I22.4		RP11-324I22.4	colon_sigmoid	sig		10	35603480	35625329	enet	0.409535	6.96569e-25	0.804	0.000214	0	10:35109355-10:36572508
ENSG00000226386		PARD3-AS1	colon_sigmoid	sig	lncRNA	10	35104695	35105314	lasso	0.132192	6.25683e-08	-0.255	0.000161	0	10:35109355-10:36572508
NULL.MODEL		NULL			NULL	10						0	0.998	0	10:70196183-10:72220850
ENSG00000179774		ATOH7	colon_sigmoid	sig	protein_coding	10	69990386	69991871	enet	0.0383114	0.00303134	1.69	0.00063	0	10:70196183-10:72220850
ENSG00000099282		TSPAN15	colon_sigmoid	sig	protein_coding	10	71211229	71267425	enet	0.0568703	0.00037033	0.968	0.000247	0	10:70196183-10:72220850
ENSG00000079332		SAR1A	colon_sigmoid	sig	protein_coding	10	71907045	71930279	lasso	0.161165	1.91636e-09	0.725	0.000202	0	10:70196183-10:72220850
ENSG00000165730		STOX1	colon_sigmoid	sig	protein_coding	10	70587298	70655188	enet	0.254698	1.136e-14	-0.501	0.000177	0	10:70196183-10:72220850
ENSG00000180817		PPA1	colon_sigmoid	sig	protein_coding	10	71962586	71993667	enet	0.352832	7.18516e-21	-0.489	0.000176	0	10:70196183-10:72220850
ENSG00000156521		TYSND1	colon_sigmoid	sig	protein_coding	10	71897737	71906432	blup	0.0721902	6.52593e-05	-0.407	0.00017	0	10:70196183-10:72220850
ENSG00000204130		RUFY2	colon_sigmoid	sig	protein_coding	10	70100864	70167051	enet	0.162113	1.70691e-09	-0.401	0.000169	0	10:70196183-10:72220850
ENSG00000138346		DNA2	colon_sigmoid	sig	protein_coding	10	70173821	70231879	lasso	0.342883	3.34907e-20	0.246	0.000161	0	10:70196183-10:72220850
NULL.MODEL		NULL			NULL	10						0	0.995	0	10:73508791-10:75422314
ENSG00000035403		VCL	colon_sigmoid	sig	protein_coding	10	75757872	75879918	blup	0.0199065	0.0252528	-2.14	0.00147	0	10:73508791-10:75422314
ENSG00000156110		ADK	colon_sigmoid	sig	protein_coding	10	75910960	76469061	blup	0.0562073	0.000399175	-1.93	0.000961	0	10:73508791-10:75422314
ENSG00000107745		MICU1	colon_sigmoid	sig	protein_coding	10	74127098	74385899	enet	0.018556	0.0296107	-1.51	0.000474	0	10:73508791-10:75422314
ENSG00000166321		NUDT13	colon_sigmoid	sig	protein_coding	10	74870217	74891586	blup	0.39082	1.6142e-23	1.23	0.000329	0	10:73508791-10:75422314
ENSG00000122863		CHST3	colon_sigmoid	sig	protein_coding	10	73724123	73773322	enet	0.145809	1.23086e-08	1.22	0.000326	0	10:73508791-10:75422314
RP11-344N10.5		RP11-344N10.5	colon_sigmoid	sig		10	74857802	74861055	blup	0.0690116	9.36176e-05	-1.17	0.000307	0	10:73508791-10:75422314
TTC18		TTC18	colon_sigmoid	sig		10	75013517	75118617	enet	0.151069	6.53012e-09	1.15	0.000298	0	10:73508791-10:75422314
ENSG00000107742		SPOCK2	colon_sigmoid	sig	protein_coding	10	73818793	73848790	blup	0.0387351	0.00288877	0.863	0.000226	0	10:73508791-10:75422314
ENSG00000138303		ASCC1	colon_sigmoid	sig	protein_coding	10	73856278	73976892	enet	0.0651551	0.000144964	-0.631	0.000191	0	10:73508791-10:75422314
ENSG00000198246		SLC29A3	colon_sigmoid	sig	protein_coding	10	73079015	73123142	enet	0.118128	3.28484e-07	0.574	0.000184	0	10:73508791-10:75422314
ENSG00000197746		PSAP	colon_sigmoid	sig	protein_coding	10	73576055	73611126	lasso	0.0889445	9.6515e-06	0.0231	0.000157	0	10:73508791-10:75422314
NULL.MODEL		NULL			NULL	13						0	1	0	13:60855021-13:61591949
ENSG00000280165		PCDH20	colon_sigmoid	sig	protein_coding	13	61983818	62002220	enet	0.141513	2.06067e-08	-1.27	0.000344	0	13:60855021-13:61591949
NULL.MODEL		NULL			NULL	13						0	0.999	0	13:93586675-13:96087558
ENSG00000125257		ABCC4	colon_sigmoid	sig	protein_coding	13	95672083	95953687	blup	0.0485972	0.000944251	1.84	0.000808	0	13:93586675-13:96087558
ENSG00000080166		DCT	colon_sigmoid	sig	protein_coding	13	95089558	95131936	lasso	0.299265	2.20963e-17	-0.827	0.000218	0	13:93586675-13:96087558
DNAJC3-AS1		DNAJC3-AS1	colon_sigmoid	sig		13	96300987	96329179	lasso	0.0453237	0.00136792	0.395	0.000169	0	13:93586675-13:96087558
ENSG00000152749		GPR180	colon_sigmoid	sig	protein_coding	13	95254157	95286899	blup	0.0170307	0.0354796	0.0817	0.000157	0	13:93586675-13:96087558
NULL.MODEL		NULL			NULL	15						0	0.989	0	15:84260468-15:86651961
RP11-158M2.5		RP11-158M2.5	colon_sigmoid	sig		15	86298172	86299468	blup	0.0349982	0.00442076	-2.82	0.00748	0	15:84260468-15:86651961
ENSG00000136404		TM6SF1	colon_sigmoid	sig	protein_coding	15	83776159	83813606	blup	0.0209629	0.0223077	-1.39	0.000402	0	15:84260468-15:86651961
ENSG00000235370		DNM1P51	colon_sigmoid	sig	transcribed_unprocessed_pseudogene	15	84953014	84966399	lasso	0.259893	5.59038e-15	1.07	0.000276	0	15:84260468-15:86651961
ENSG00000259726		CSPG4P11	colon_sigmoid	sig	transcribed_unprocessed_pseudogene	15	84855504	84866136	lasso	0.128238	9.99421e-08	-1.02	0.000263	0	15:84260468-15:86651961
CTD-2262B20.1		CTD-2262B20.1	colon_sigmoid	sig		15	85958459	85958864	blup	0.0764819	4.00595e-05	0.995	0.000255	0	15:84260468-15:86651961
RP11-182J1.14		RP11-182J1.14	colon_sigmoid	sig		15	84944427	84950601	lasso	0.428869	2.44041e-26	0.968	0.000249	0	15:84260468-15:86651961
RP11-671M22.4		RP11-671M22.4	colon_sigmoid	sig		15	84949210	84950212	lasso	0.258753	6.53464e-15	0.929	0.00024	0	15:84260468-15:86651961
ENSG00000259728		LINC00933	colon_sigmoid	sig	transcribed_unprocessed_pseudogene	15	85114155	85123406	enet	0.323845	5.98632e-19	0.904	0.000235	0	15:84260468-15:86651961
AC103965.1		AC103965.1	colon_sigmoid	sig		15	84867600	84898888	lasso	0.16698	9.40377e-10	-0.875	0.000229	0	15:84260468-15:86651961
ENSG00000197696		NMB	colon_sigmoid	sig	protein_coding	15	85198360	85201794	enet	0.0982421	3.3138e-06	-0.672	0.000196	0	15:84260468-15:86651961
RP11-182J1.16		RP11-182J1.16	colon_sigmoid	sig		15	84841242	84850986	lasso	0.101827	2.19035e-06	-0.659	0.000195	0	15:84260468-15:86651961
ENSG00000244056		RN7SL417P	colon_sigmoid	sig	misc_RNA	15	84948770	84949050	enet	0.245856	3.7568e-14	0.651	0.000194	0	15:84260468-15:86651961
ENSG00000188388		GOLGA6L3	colon_sigmoid	sig	unprocessed_pseudogene	15	85783703	85790410	lasso	0.149788	7.62304e-09	-0.467	0.000176	0	15:84260468-15:86651961
ENSG00000184206		GOLGA6L4	colon_sigmoid	sig	protein_coding	15	84904525	84914120	enet	0.450716	4.82148e-28	0.347	0.000167	0	15:84260468-15:86651961
RP11-561C5.4		RP11-561C5.4	colon_sigmoid	sig		15	85747141	85778026	blup	0.262169	4.09169e-15	0.269	0.000165	0	15:84260468-15:86651961
ENSG00000177082		WDR73	colon_sigmoid	sig	protein_coding	15	85185999	85197574	enet	0.317789	1.47355e-18	-0.292	0.000165	0	15:84260468-15:86651961
ENSG00000176700		SCAND2P	colon_sigmoid	sig	transcribed_unprocessed_pseudogene	15	85174682	85185695	lasso	0.127548	1.08428e-07	-0.262	0.000163	0	15:84260468-15:86651961
ENSG00000278422		RN7SL331P	colon_sigmoid	sig	misc_RNA	15	84874184	84874466	enet	0.268003	1.83072e-15	-0.0889	0.000159	0	15:84260468-15:86651961
GOLGA6L5		GOLGA6L5	colon_sigmoid	sig		15	85051116	85060045	enet	0.37076	4.22645e-22	-0.0227	0.000158	0	15:84260468-15:86651961
ENSG00000136383		ALPK3	colon_sigmoid	sig	protein_coding	15	85359911	85416713	blup	0.0251542	0.0136913	-0.00383	0.000158	0	15:84260468-15:86651961
NULL.MODEL		NULL			NULL	16						0	0.994	0	16:2766210-16:4000601
RP11-20I23.13		RP11-20I23.13	colon_sigmoid	sig		16	2604061	2605999	enet	0.452249	3.63986e-28	2.3	0.00205	0	16:2766210-16:4000601
ENSG00000262246		CORO7	colon_sigmoid	sig	protein_coding	16	4404543	4475706	blup	0.0197964	0.0255818	1.6	0.000543	0	16:2766210-16:4000601
RP11-95P2.1		RP11-95P2.1	colon_sigmoid	sig		16	4295826	4303790	blup	0.0503159	0.000777349	1.42	0.000419	0	16:2766210-16:4000601
ENSG00000008517		IL32	colon_sigmoid	sig	protein_coding	16	3115298	3131908	lasso	0.12675	1.19145e-07	-1.31	0.000361	0	16:2766210-16:4000601
ENSG00000167984		NLRC3	colon_sigmoid	sig	protein_coding	16	3589049	3627401	lasso	0.417125	1.89354e-25	0.946	0.000243	0	16:2766210-16:4000601
ENSG00000126602		TRAP1	colon_sigmoid	sig	protein_coding	16	3708209	3767598	lasso	0.307168	7.0193e-18	-0.863	0.000226	0	16:2766210-16:4000601
AC141586.5		AC141586.5	colon_sigmoid	sig		16	2653351	2680495	enet	0.206683	6.44876e-12	0.827	0.000219	0	16:2766210-16:4000601
ENSG00000103351		CLUAP1	colon_sigmoid	sig	protein_coding	16	3550924	3589032	enet	0.399285	3.94188e-24	-0.822	0.000219	0	16:2766210-16:4000601
ENSG00000284346		MIR940	colon_sigmoid	sig	miRNA	16	2318624	2323419	blup	0.117969	3.34657e-07	0.738	0.000205	0	16:2766210-16:4000601
CASP16		CASP16	colon_sigmoid	sig		16	3194220	3199964	lasso	0.119937	2.65686e-07	0.736	0.000205	0	16:2766210-16:4000601
LA16c-325D7.2		LA16c-325D7.2	colon_sigmoid	sig		16	2916349	2917619	lasso	0.116374	4.03347e-07	0.668	0.000195	0	16:2766210-16:4000601
ENSG00000122390		NAA60	colon_sigmoid	sig	protein_coding	16	3493611	3536963	enet	0.231263	2.62843e-13	-0.645	0.000193	0	16:2766210-16:4000601
ENSG00000260565		ERVK13-1	colon_sigmoid	sig	lncRNA	16	2710350	2723445	enet	0.168569	7.7355e-10	-0.615	0.000189	0	16:2766210-16:4000601
RP11-20I23.8		RP11-20I23.8	colon_sigmoid	sig		16	2611472	2615097	enet	0.0791979	2.94009e-05	-0.588	0.000186	0	16:2766210-16:4000601
ENSG00000172460		PRSS30P	colon_sigmoid	sig	lncRNA	16	2889569	2892711	lasso	0.175978	3.09853e-10	-0.44	0.000173	0	16:2766210-16:4000601
RP11-473M20.14		RP11-473M20.14	colon_sigmoid	sig		16	3166043	3184883	lasso	0.22637	5.00733e-13	-0.327	0.000166	0	16:2766210-16:4000601
ENSG00000008516		MMP25	colon_sigmoid	sig	protein_coding	16	3096682	3110727	lasso	0.0317316	0.00642109	-0.187	0.00016	0	16:2766210-16:4000601
RP11-433P17.2		RP11-433P17.2	colon_sigmoid	sig		16	3419957	3420906	lasso	0.0369888	0.00352363	0.127	0.000158	0	16:2766210-16:4000601
ENSG00000059122		FLYWCH1	colon_sigmoid	sig	protein_coding	16	2961938	3001209	enet	0.609014	7.17817e-43	0.00877	0.000157	0	16:2766210-16:4000601
NULL.MODEL		NULL			NULL	1						0	0.997	0	1:159913048-1:162346607
RP11-122G18.8		RP11-122G18.8	colon_sigmoid	sig		1	161344552	161345130	lasso	0.0612206	0.000226352	-1.5	0.000468	0	1:159913048-1:162346607
ENSG00000158882		TOMM40L	colon_sigmoid	sig	protein_coding	1	161195793	161200134	blup	0.0486273	0.000941036	1.35	0.000379	0	1:159913048-1:162346607
ENSG00000248485		PCP4L1	colon_sigmoid	sig	protein_coding	1	161228517	161255240	lasso	0.191617	4.38365e-11	-1.25	0.000336	0	1:159913048-1:162346607
ENSG00000122218		COPA	colon_sigmoid	sig	protein_coding	1	160259063	160313061	lasso	0.0809537	2.40663e-05	-1.17	0.000307	0	1:159913048-1:162346607
ENSG00000143252		SDHC	colon_sigmoid	sig	protein_coding	1	161284047	161332984	blup	0.034269	0.00480431	-1.15	0.0003	0	1:159913048-1:162346607
ENSG00000215845		TSTD1	colon_sigmoid	sig	protein_coding	1	161007421	161008780	lasso	0.406916	1.08782e-24	-1.05	0.000269	0	1:159913048-1:162346607
ENSG00000162738		VANGL2	colon_sigmoid	sig	protein_coding	1	160370376	160398468	blup	0.0782185	3.28721e-05	-0.712	0.000201	0	1:159913048-1:162346607
RP11-122G18.5		RP11-122G18.5	colon_sigmoid	sig		1	161337812	161341754	enet	0.0510698	0.000713796	-0.613	0.000189	0	1:159913048-1:162346607
ENSG00000158769		F11R	colon_sigmoid	sig	protein_coding	1	160965001	160991138	blup	0.0399232	0.00252394	-0.594	0.000186	0	1:159913048-1:162346607
ENSG00000225217		HSPA7	colon_sigmoid	sig	unprocessed_pseudogene	1	161576081	161578007	lasso	0.144246	1.48509e-08	0.554	0.000182	0	1:159913048-1:162346607
ENSG00000244682		FCGR2C	colon_sigmoid	sig	polymorphic_pseudogene	1	161552880	161575452	lasso	0.151343	6.31733e-09	0.394	0.000169	0	1:159913048-1:162346607
RP11-190A12.8		RP11-190A12.8	colon_sigmoid	sig		1	159836744	159837475	lasso	0.471459	1.00437e-29	-0.356	0.000167	0	1:159913048-1:162346607
ENSG00000243284		VSIG8	colon_sigmoid	sig	protein_coding	1	159824106	159832447	lasso	0.0844058	1.62261e-05	0.0887	0.000157	0	1:159913048-1:162346607
NULL.MODEL		NULL			NULL	1						0	0.995	0	1:244110087-1:245506746
ENSG00000203666		EFCAB2	colon_sigmoid	sig	protein_coding	1	245165423	245290466	lasso	0.363004	1.4537e-21	-2.42	0.00269	0	1:244110087-1:245506746
RP11-156E8.1		RP11-156E8.1	colon_sigmoid	sig		1	245132652	245134390	lasso	0.316375	1.81635e-18	2.13	0.00144	0	1:244110087-1:245506746
ENSG00000203667		COX20	colon_sigmoid	sig	protein_coding	1	244998624	245008359	blup	0.0150498	0.0449557	-1.5	0.00047	0	1:244110087-1:245506746
ENSG00000117020		AKT3	colon_sigmoid	sig	protein_coding	1	243651535	244014381	blup	0.0443939	0.00151989	-1.47	0.000447	0	1:244110087-1:245506746
NULL.MODEL		NULL			NULL	20						0	1	0	20:31615438-20:32812658
ENSG00000088305		DNMT3B	colon_sigmoid	sig	protein_coding	20	31350191	31397162	blup	0.0149927	0.0452649	0.514	0.000178	0	20:31615438-20:32812658
ENSG00000101460		MAP1LC3A	colon_sigmoid	sig	protein_coding	20	33134658	33148149	blup	0.181286	1.6015e-10	0.282	0.000163	0	20:31615438-20:32812658
ENSG00000078804		TP53INP2	colon_sigmoid	sig	protein_coding	20	33292094	33301243	blup	0.0453327	0.00136653	-0.0178	0.000156	0	20:31615438-20:32812658
NULL.MODEL		NULL			NULL	2						0	0.999	0	2:206736071-2:208644421
ENSG00000144410		CPO	colon_sigmoid	sig	protein_coding	2	207804278	207834198	blup	0.0490982	0.000892195	1.61	0.000554	0	2:206736071-2:208644421
ENSG00000138400		MDH1B	colon_sigmoid	sig	protein_coding	2	207602487	207630080	blup	0.133999	5.04901e-08	0.885	0.000229	0	2:206736071-2:208644421
ENSG00000204186		ZDBF2	colon_sigmoid	sig	protein_coding	2	207139387	207179148	lasso	0.0825496	2.00589e-05	-0.484	0.000175	0	2:206736071-2:208644421
ENSG00000023228		NDUFS1	colon_sigmoid	sig	protein_coding	2	206979541	207024308	lasso	0.0794103	2.86978e-05	0.103	0.000157	0	2:206736071-2:208644421
NULL.MODEL		NULL			NULL	4						0	0.999	0	4:103221459-4:105305275
ENSG00000164039		BDH2	colon_sigmoid	sig	protein_coding	4	104000592	104021040	lasso	0.483297	1.03006e-30	-1.07	0.000273	0	4:103221459-4:105305275
ENSG00000138778		CENPE	colon_sigmoid	sig	protein_coding	4	104026963	104119566	blup	0.0784939	3.18569e-05	-0.424	0.000171	0	4:103221459-4:105305275
ENSG00000230069		LRRC37A15P	colon_sigmoid	sig	processed_pseudogene	4	103648431	103651878	lasso	0.124382	1.57543e-07	0.298	0.000163	0	4:103221459-4:105305275
ENSG00000145354		CISD2	colon_sigmoid	sig	protein_coding	4	103790135	103810399	enet	0.0306965	0.00722963	0.189	0.000159	0	4:103221459-4:105305275
ENSG00000248971		KRT8P46	colon_sigmoid	sig	processed_pseudogene	4	103649903	103651328	lasso	0.0630815	0.000183349	0.162	0.000159	0	4:103221459-4:105305275
NULL.MODEL		NULL			NULL	6						0	0.999	0	6:136224355-6:137614007
ENSG00000112357		PEX7	colon_sigmoid	sig	protein_coding	6	137143717	137235075	lasso	0.0806252	2.49853e-05	-1.56	0.000513	0	6:136224355-6:137614007
ENSG00000135525		MAP7	colon_sigmoid	sig	protein_coding	6	136663875	136871798	enet	0.126423	1.23845e-07	0.326	0.000165	0	6:136224355-6:137614007
NULL.MODEL		NULL			NULL	7						0	0.999	0	7:16902510-7:19481547
GS1-166A23.2		GS1-166A23.2	colon_sigmoid	sig		7	16633253	16633849	lasso	0.184002	1.14077e-10	-1.62	0.000561	0	7:16902510-7:19481547
ENSG00000048052		HDAC9	colon_sigmoid	sig	protein_coding	7	18126572	19042039	enet	0.0491722	0.000884755	-1.17	0.000303	0	7:16902510-7:19481547
TWISTNB		TWISTNB	colon_sigmoid	sig		7	19735085	19748710	lasso	0.0611332	0.000228603	0.929	0.000238	0	7:16902510-7:19481547

## Sheet: C_Alphaproteobacteria_HB
ens_gene_id	ens_tx_id	mol_name	tissue	ref_name	type	chrom	tx_start	tx_stop	inference	cv.R2	cv.R2.pval	twas_z	pip	in_cred_set	region
NULL.MODEL		NULL			NULL	10						0	1	0	10:2254500-10:3352428
ENSG00000107959		PITRM1	colon_sigmoid	sig	protein_coding	10	3179920	3215003	enet	0.114289	5.14691e-07	-0.558	0.000182	0	10:2254500-10:3352428
NULL.MODEL		NULL			NULL	11						0	1	0	11:27020461-11:28481593
ENSG00000169519		METTL15	colon_sigmoid	sig	protein_coding	11	28129856	28355054	blup	0.127974	1.03116e-07	-0.573	0.000183	0	11:27020461-11:28481593
NULL.MODEL		NULL			NULL	12						0	0.999	0	12:76511314-12:78570464
ENSG00000175183		CSRP2	colon_sigmoid	sig	protein_coding	12	77252495	77272840	blup	0.0797023	2.77581e-05	-1.86	0.000852	0	12:76511314-12:78570464
NULL.MODEL		NULL			NULL	13						0	1	0	13:29258325-13:30483181
ENSG00000122042		UBL3	colon_sigmoid	sig	protein_coding	13	30338508	30424821	lasso	0.0343491	0.00476059	-1.27	0.000342	0	13:29258325-13:30483181
NULL.MODEL		NULL			NULL	13						0	1	0	13:46495674-13:47430602
RP11-189B4.6		RP11-189B4.6	colon_sigmoid	sig		13	47029270	47060641	lasso	0.364139	1.21441e-21	0.423	0.000171	0	13:46495674-13:47430602
ENSG00000235903		CPB2-AS1	colon_sigmoid	sig	lncRNA	13	46626941	46687467	enet	0.108051	1.06453e-06	0.0469	0.000157	0	13:46495674-13:47430602
NULL.MODEL		NULL			NULL	15						0	0.997	0	15:78516053-15:80860481
ENSG00000103740		ACSBG1	colon_sigmoid	sig	protein_coding	15	78459810	78538030	lasso	0.279015	3.94492e-16	1.42	0.000421	0	15:78516053-15:80860481
RP11-762H8.2		RP11-762H8.2	colon_sigmoid	sig		15	78582869	78583563	enet	0.0869918	1.20709e-05	-1.37	0.00039	0	15:78516053-15:80860481
RP11-38G5.2		RP11-38G5.2	colon_sigmoid	sig		15	80124808	80125896	lasso	0.425035	4.7857e-26	-0.878	0.000228	0	15:78516053-15:80860481
AC027228.1		AC027228.1	colon_sigmoid	sig		15	78830023	78831288	blup	0.0258005	0.0127042	-0.8	0.000214	0	15:78516053-15:80860481
ENSG00000172379		ARNT2	colon_sigmoid	sig	protein_coding	15	80696693	80890278	lasso	0.112041	6.69093e-07	0.677	0.000196	0	15:78516053-15:80860481
ENSG00000136378		ADAMTS7	colon_sigmoid	sig	protein_coding	15	79051545	79103773	lasso	0.0280813	0.0097639	-0.663	0.000194	0	15:78516053-15:80860481
ENSG00000136425		CIB2	colon_sigmoid	sig	protein_coding	15	78397252	78423839	lasso	0.164326	1.3021e-09	-0.646	0.000192	0	15:78516053-15:80860481
RP11-2E17.1		RP11-2E17.1	colon_sigmoid	sig		15	80487826	80544555	blup	0.0832874	1.84379e-05	0.413	0.00017	0	15:78516053-15:80860481
ENSG00000080644		CHRNA3	colon_sigmoid	sig	protein_coding	15	78885394	78913637	lasso	0.1551	4.00851e-09	0.315	0.000165	0	15:78516053-15:80860481
RP11-114H24.2		RP11-114H24.2	colon_sigmoid	sig		15	78206559	78219188	lasso	0.483379	1.01371e-30	-0.283	0.000163	0	15:78516053-15:80860481
ENSG00000041357		PSMA4	colon_sigmoid	sig	protein_coding	15	78832747	78841604	blup	0.0097893	0.0854737	-0.25	0.000162	0	15:78516053-15:80860481
RP11-160C18.2		RP11-160C18.2	colon_sigmoid	sig		15	78952986	79027837	lasso	0.0237032	0.0162022	-0.165	0.000159	0	15:78516053-15:80860481
ENSG00000136371		MTHFS	colon_sigmoid	sig	protein_coding	15	80125927	80189721	lasso	0.461894	6.09681e-29	-0.132	0.000158	0	15:78516053-15:80860481
ENSG00000180953		ST20	colon_sigmoid	sig	protein_coding	15	80191182	80207598	lasso	0.357873	3.26492e-21	-0.0937	0.000157	0	15:78516053-15:80860481
RP11-650L12.2		RP11-650L12.2	colon_sigmoid	sig		15	78881465	78883618	blup	0.0667608	0.000120842	0.0856	0.000157	0	15:78516053-15:80860481
ENSG00000103811		CTSH	colon_sigmoid	sig	protein_coding	15	79213400	79241916	lasso	0.183727	1.18063e-10	-0.00613	0.000157	0	15:78516053-15:80860481
NULL.MODEL		NULL			NULL	17						0	0.995	0	17:47517591-17:49898957
ENSG00000167100		SAMD14	colon_sigmoid	sig	protein_coding	17	48189517	48207246	lasso	0.174585	3.6822e-10	-2.29	0.00202	0	17:47517591-17:49898957
ENSG00000006282		SPATA20	colon_sigmoid	sig	protein_coding	17	48623667	48633213	lasso	0.433559	1.06443e-26	1.49	0.000463	0	17:47517591-17:49898957
ENSG00000011052		NME1-NME2	colon_sigmoid	sig	protein_coding	17	49242796	49249108	lasso	0.112497	6.34388e-07	1.16	0.000301	0	17:47517591-17:49898957
ENSG00000108821		COL1A1	colon_sigmoid	sig	protein_coding	17	48260650	48278993	blup	0.0433891	0.00170325	-0.552	0.000182	0	17:47517591-17:49898957
ENSG00000136449		MYCBPAP	colon_sigmoid	sig	protein_coding	17	48585745	48608862	lasso	0.147952	9.51121e-09	0.481	0.000176	0	17:47517591-17:49898957
HILS1		HILS1	colon_sigmoid	sig		17	48248789	48258539	lasso	0.161281	1.88952e-09	0.4	0.00017	0	17:47517591-17:49898957
ENSG00000229980		TOB1-AS1	colon_sigmoid	sig	lncRNA	17	48944040	48986997	enet	0.185993	8.89109e-11	0.312	0.000165	0	17:47517591-17:49898957
ENSG00000108823		SGCA	colon_sigmoid	sig	protein_coding	17	48243346	48253292	lasso	0.517606	1.03391e-33	0.262	0.000163	0	17:47517591-17:49898957
ENSG00000108826		MRPL27	colon_sigmoid	sig	protein_coding	17	48445218	48450575	lasso	0.0982852	3.29737e-06	-0.271	0.000163	0	17:47517591-17:49898957
RP11-1094H24.4		RP11-1094H24.4	colon_sigmoid	sig		17	48127713	48133103	enet	0.0858539	1.37498e-05	0.22	0.000161	0	17:47517591-17:49898957
RP11-700H6.4		RP11-700H6.4	colon_sigmoid	sig		17	48987099	48987593	lasso	0.188623	6.39119e-11	0.162	0.000159	0	17:47517591-17:49898957
RP11-304F15.3		RP11-304F15.3	colon_sigmoid	sig		17	47923272	47926199	lasso	0.301502	1.59926e-17	0.153	0.000159	0	17:47517591-17:49898957
ENSG00000154945		ANKRD40	colon_sigmoid	sig	protein_coding	17	48770551	48785285	enet	0.0903674	8.19844e-06	-0.132	0.000158	0	17:47517591-17:49898957
ENSG00000049283		EPN3	colon_sigmoid	sig	protein_coding	17	48609904	48621111	lasso	0.0819276	2.15351e-05	-0.0874	0.000158	0	17:47517591-17:49898957
RP11-94C24.8		RP11-94C24.8	colon_sigmoid	sig		17	48614655	48616115	lasso	0.260088	5.4434e-15	0.0602	0.000157	0	17:47517591-17:49898957
ENSG00000015532		XYLT2	colon_sigmoid	sig	protein_coding	17	48423453	48440499	enet	0.0831211	1.87915e-05	0.0316	0.000157	0	17:47517591-17:49898957
ENSG00000239672		NME1	colon_sigmoid	sig	protein_coding	17	49230897	49239789	lasso	0.473623	6.64849e-30	-0.0114	0.000157	0	17:47517591-17:49898957
ENSG00000108846		ABCC3	colon_sigmoid	sig	protein_coding	17	48712138	48769613	blup	0.0595422	0.000273711	0.025	0.000157	0	17:47517591-17:49898957
AC004797.1		AC004797.1	colon_sigmoid	sig		17	47500970	47502298	blup	0.00772444	0.110852	-0.0286	0.000157	0	17:47517591-17:49898957
NULL.MODEL		NULL			NULL	17						0	0.997	0	17:77298636-17:78837588
ENSG00000173918		C1QTNF1	colon_sigmoid	sig	protein_coding	17	77018896	77045870	lasso	0.0513551	0.000691121	-2.1	0.00136	0	17:77298636-17:78837588
ENSG00000141527		CARD14	colon_sigmoid	sig	protein_coding	17	78143791	78183062	lasso	0.0712438	7.26649e-05	-1.09	0.00028	0	17:77298636-17:78837588
ENSG00000181045		SLC26A11	colon_sigmoid	sig	protein_coding	17	78193498	78227299	lasso	0.124039	1.64036e-07	1.03	0.000262	0	17:77298636-17:78837588
ENSG00000167280		ENGASE	colon_sigmoid	sig	protein_coding	17	77071021	77084681	enet	0.158263	2.72948e-09	-1.01	0.000258	0	17:77298636-17:78837588
ENSG00000173821		RNF213	colon_sigmoid	sig	protein_coding	17	78234665	78372586	enet	0.0217685	0.0203008	0.988	0.000252	0	17:77298636-17:78837588
RP11-334C17.5		RP11-334C17.5	colon_sigmoid	sig		17	78174472	78179748	enet	0.482668	1.16417e-30	-0.7	0.000199	0	17:77298636-17:78837588
ENSG00000055483		USP36	colon_sigmoid	sig	protein_coding	17	76783463	76837523	enet	0.14566	1.25314e-08	0.627	0.00019	0	17:77298636-17:78837588
C17orf89		C17orf89	colon_sigmoid	sig		17	79213039	79215081	enet	0.0615472	0.000218137	-0.524	0.000179	0	17:77298636-17:78837588
ENSG00000141519		CCDC40	colon_sigmoid	sig	protein_coding	17	78010435	78074412	lasso	0.321041	9.09248e-19	0.438	0.000172	0	17:77298636-17:78837588
ENSG00000157637		SLC38A10	colon_sigmoid	sig	protein_coding	17	79218800	79269347	blup	0.186882	7.95238e-11	0.114	0.000158	0	17:77298636-17:78837588
ENSG00000171298		GAA	colon_sigmoid	sig	protein_coding	17	78075355	78093678	lasso	0.320801	9.42406e-19	0.0322	0.000157	0	17:77298636-17:78837588
NULL.MODEL		NULL			NULL	1						0	0.997	0	1:144977648-1:148360712
RP4-704D21.2		RP4-704D21.2	colon_sigmoid	sig		1	146473490	146475177	blup	0.0159547	0.0403363	1.32	0.000367	0	1:144977648-1:148360712
ENSG00000162836		ACP6	colon_sigmoid	sig	protein_coding	1	147101453	147142618	lasso	0.466908	2.37824e-29	0.984	0.000251	0	1:144977648-1:148360712
RP11-458D21.1		RP11-458D21.1	colon_sigmoid	sig		1	145373054	145382434	blup	0.0681464	0.000103272	-0.95	0.000243	0	1:144977648-1:148360712
ENSG00000268043		NBPF12	colon_sigmoid	sig	protein_coding	1	146373546	146467744	enet	0.0354006	0.00422248	0.814	0.000216	0	1:144977648-1:148360712
PDIA3P		PDIA3P	colon_sigmoid	sig		1	146649692	146651206	blup	0.108218	1.04408e-06	0.767	0.000209	0	1:144977648-1:148360712
RP11-337C18.8		RP11-337C18.8	colon_sigmoid	sig		1	146644350	146683136	blup	0.0333998	0.00530569	0.755	0.000207	0	1:144977648-1:148360712
ENSG00000131778		CHD1L	colon_sigmoid	sig	protein_coding	1	146714291	146767443	lasso	0.121537	2.20172e-07	-0.538	0.000181	0	1:144977648-1:148360712
RP11-495P10.2		RP11-495P10.2	colon_sigmoid	sig		1	147835127	147931933	blup	0.0499632	0.000808998	-0.41	0.00017	0	1:144977648-1:148360712
ENSG00000131781		FMO5	colon_sigmoid	sig	protein_coding	1	146646930	146714700	blup	0.0515987	0.000672332	0.328	0.000165	0	1:144977648-1:148360712
RP11-495P10.3		RP11-495P10.3	colon_sigmoid	sig		1	147801124	147816764	blup	0.0472781	0.00109631	0.266	0.000162	0	1:144977648-1:148360712
RP11-337C18.9		RP11-337C18.9	colon_sigmoid	sig		1	146647970	146649319	blup	0.052654	0.000596671	0.124	0.000158	0	1:144977648-1:148360712
NOTCH2NL		NOTCH2NL	colon_sigmoid	sig		1	145209119	145291972	blup	0.0284745	0.00933177	0.031	0.000157	0	1:144977648-1:148360712
ENSG00000186364		NUDT17	colon_sigmoid	sig	protein_coding	1	145586547	145589439	enet	0.0984609	3.23122e-06	0.00703	0.000157	0	1:144977648-1:148360712
NULL.MODEL		NULL			NULL	20						0	0.998	0	20:47200190-20:49239658
RP11-112L6.4		RP11-112L6.4	colon_sigmoid	sig		20	48789087	48793096	lasso	0.29493	4.12247e-17	1.7	0.000636	0	20:47200190-20:49239658
ENSG00000124198		ARFGEF2	colon_sigmoid	sig	protein_coding	20	47538427	47653230	lasso	0.0574706	0.000346015	1.53	0.00049	0	20:47200190-20:49239658
ENSG00000197818		SLC9A8	colon_sigmoid	sig	protein_coding	20	48429250	48508779	blup	0.0552522	0.000444724	1.07	0.000274	0	20:47200190-20:49239658
RP11-290F20.1		RP11-290F20.1	colon_sigmoid	sig		20	48909257	48931459	lasso	0.203306	9.93811e-12	0.818	0.000217	0	20:47200190-20:49239658
ENSG00000124228		DDX27	colon_sigmoid	sig	protein_coding	20	47835884	47860614	blup	0.0454989	0.00134104	-0.764	0.000208	0	20:47200190-20:49239658
ENSG00000124207		CSE1L	colon_sigmoid	sig	protein_coding	20	47662849	47713489	lasso	0.15774	2.90892e-09	-0.525	0.000179	0	20:47200190-20:49239658
ENSG00000124126		PREX1	colon_sigmoid	sig	protein_coding	20	47240790	47444420	blup	0.0310279	0.00696013	-0.117	0.000158	0	20:47200190-20:49239658
NULL.MODEL		NULL			NULL	20						0	0.995	0	20:62190180-20:62963102
ENSG00000101198		NKAIN4	colon_sigmoid	sig	protein_coding	20	61872136	61904046	lasso	0.195878	2.55765e-11	-2.37	0.00244	0	20:62190180-20:62963102
ENSG00000203880		PCMTD2	colon_sigmoid	sig	protein_coding	20	62887094	62926855	enet	0.131137	7.09109e-08	-1.84	0.000813	0	20:62190180-20:62963102
ENSG00000258366		RTEL1	colon_sigmoid	sig	protein_coding	20	62289163	62327606	blup	0.0334449	0.00527844	1.39	0.000404	0	20:62190180-20:62963102
ENSG00000203896		LIME1	colon_sigmoid	sig	protein_coding	20	62367635	62370456	enet	0.197873	1.98587e-11	-1.38	0.000394	0	20:62190180-20:62963102
ENSG00000125510		OPRL1	colon_sigmoid	sig	protein_coding	20	62711526	62731996	lasso	0.163082	1.5162e-09	1.28	0.000348	0	20:62190180-20:62963102
ENSG00000171700		RGS19	colon_sigmoid	sig	protein_coding	20	62704534	62711323	lasso	0.270297	1.33207e-15	1.25	0.000337	0	20:62190180-20:62963102
NULL.MODEL		NULL			NULL	21						0	0.969	0	21:15951414-21:18052991
ENSG00000188992		LIPI	colon_sigmoid	sig	protein_coding	21	15481134	15583166	enet	0.0918266	6.93406e-06	-3.3	0.0311	0	21:15951414-21:18052991
ENSG00000155313		USP25	colon_sigmoid	sig	protein_coding	21	17102344	17252377	lasso	0.0778403	3.43194e-05	-0.227	0.000164	0	21:15951414-21:18052991
NULL.MODEL		NULL			NULL	2						0	0.998	0	2:47318772-2:48213001
C2orf61		C2orf61	colon_sigmoid	sig		2	47272677	47382517	enet	0.0354242	0.00421116	-2.23	0.00178	0	2:47318772-2:48213001
ENSG00000119888		EPCAM	colon_sigmoid	sig	protein_coding	2	47572297	47614740	blup	0.120565	2.46819e-07	-0.911	0.000235	0	2:47318772-2:48213001
ENSG00000095002		MSH2	colon_sigmoid	sig	protein_coding	2	47630108	47789450	enet	0.412993	3.85609e-25	0.0493	0.000157	0	2:47318772-2:48213001
NULL.MODEL		NULL			NULL	2						0	0.998	0	2:185280173-2:189882065
ENSG00000188738		FSIP2	colon_sigmoid	sig	protein_coding	2	186603449	186698017	blup	0.124488	1.55581e-07	2	0.0011	0	2:185280173-2:189882065
AC008174.3		AC008174.3	colon_sigmoid	sig		2	186648418	186652936	enet	0.101132	2.37358e-06	1.35	0.000381	0	2:185280173-2:189882065
ENSG00000224019		RPL21P32	colon_sigmoid	sig	processed_pseudogene	2	186821314	186821790	blup	0.0415577	0.00209648	-1.16	0.000303	0	2:185280173-2:189882065
AC007966.1		AC007966.1	colon_sigmoid	sig		2	186584601	186605206	lasso	0.38485	4.31207e-23	-0.341	0.000166	0	2:185280173-2:189882065
RP11-410E4.1		RP11-410E4.1	colon_sigmoid	sig		2	187219299	187221500	lasso	0.247858	2.86898e-14	0.175	0.000159	0	2:185280173-2:189882065
ENSG00000144369		FAM171B	colon_sigmoid	sig	protein_coding	2	187558698	187630685	lasso	0.120107	2.60442e-07	-0.00523	0.000157	0	2:185280173-2:189882065
NULL.MODEL		NULL			NULL	2						0	0.998	0	2:206736071-2:208644421
ENSG00000144410		CPO	colon_sigmoid	sig	protein_coding	2	207804278	207834198	blup	0.0490982	0.000892195	2.11	0.00137	0	2:206736071-2:208644421
ENSG00000023228		NDUFS1	colon_sigmoid	sig	protein_coding	2	206979541	207024308	lasso	0.0794103	2.86978e-05	1.59	0.000539	0	2:206736071-2:208644421
ENSG00000204186		ZDBF2	colon_sigmoid	sig	protein_coding	2	207139387	207179148	lasso	0.0825496	2.00589e-05	0.357	0.000167	0	2:206736071-2:208644421
ENSG00000138400		MDH1B	colon_sigmoid	sig	protein_coding	2	207602487	207630080	blup	0.133999	5.04901e-08	-0.346	0.000166	0	2:206736071-2:208644421
NULL.MODEL		NULL			NULL	3						0	1	0	3:1442770-3:2992120
ENSG00000134115		CNTN6	colon_sigmoid	sig	protein_coding	3	1134260	1445901	enet	0.275346	6.59465e-16	-0.476	0.000175	0	3:1442770-3:2992120
NULL.MODEL		NULL			NULL	3						0	0.998	0	3:9543642-3:11019418
RP11-380O24.1		RP11-380O24.1	colon_sigmoid	sig		3	9334272	9397543	enet	0.073907	5.3692e-05	1.41	0.000411	0	3:9543642-3:11019418
AC034193.5		AC034193.5	colon_sigmoid	sig		3	10028805	10046928	lasso	0.0768726	3.8317e-05	1.32	0.000366	0	3:9543642-3:11019418
ENSG00000196220		SRGAP3	colon_sigmoid	sig	protein_coding	3	9022275	9372280	lasso	0.149521	7.87263e-09	1.16	0.000303	0	3:9543642-3:11019418
ENSG00000240288		GHRLOS	colon_sigmoid	sig	lncRNA	3	10329098	10335133	enet	0.320952	9.21419e-19	0.937	0.00024	0	3:9543642-3:11019418
ENSG00000157014		TATDN2	colon_sigmoid	sig	protein_coding	3	10289707	10322902	enet	0.050607	0.000752167	0.777	0.00021	0	3:9543642-3:11019418
ENSG00000163703		CRELD1	colon_sigmoid	sig	protein_coding	3	9975506	9987097	enet	0.0887104	9.9139e-06	0.451	0.000173	0	3:9543642-3:11019418
ENSG00000231177		LINC00852	colon_sigmoid	sig	lncRNA	3	10326103	10327358	lasso	0.131387	6.88383e-08	-0.294	0.000163	0	3:9543642-3:11019418
ENSG00000156990		RPUSD3	colon_sigmoid	sig	protein_coding	3	9879533	9886286	lasso	0.0948294	4.91e-06	0.185	0.000159	0	3:9543642-3:11019418
ENSG00000171135		JAGN1	colon_sigmoid	sig	protein_coding	3	9932238	9936033	blup	0.11793	3.362e-07	-0.16	0.000159	0	3:9543642-3:11019418
NULL.MODEL		NULL			NULL	5						0	1	0	5:87390784-5:88891530
TMEM161B-AS1		TMEM161B-AS1	colon_sigmoid	sig		5	87564888	87732502	lasso	0.231308	2.61304e-13	-0.312	0.000164	0	5:87390784-5:88891530
NULL.MODEL		NULL			NULL	6						0	1	0	6:21684065-6:22748186
RP11-524C21.2		RP11-524C21.2	colon_sigmoid	sig		6	22221010	22222624	enet	0.147284	1.03082e-08	1.1	0.000282	0	6:21684065-6:22748186
NULL.MODEL		NULL			NULL	6						0	1	0	6:106058162-6:107450306
ENSG00000130348		QRSL1	colon_sigmoid	sig	protein_coding	6	107077453	107116292	lasso	0.384529	4.54509e-23	1.23	0.000326	0	6:106058162-6:107450306
NULL.MODEL		NULL			NULL	6						0	0.998	0	6:127540715-6:129861031
ENSG00000189367		KIAA0408	colon_sigmoid	sig	protein_coding	6	127762193	127780536	blup	0.049136	0.000888392	2.03	0.00116	0	6:127540715-6:129861031
ENSG00000214338		SOGA3	colon_sigmoid	sig	protein_coding	6	127793939	127840336	lasso	0.0184662	0.0299266	-1.33	0.000372	0	6:127540715-6:129861031

## Sheet: C_Alphaproteobacteria_RNT
ens_gene_id	ens_tx_id	mol_name	tissue	ref_name	type	chrom	tx_start	tx_stop	inference	cv.R2	cv.R2.pval	twas_z	pip	in_cred_set	region
NULL.MODEL		NULL			NULL	14						0	0.993	0	14:103012102-14:105001691
ENSG00000156381		ANKRD9	colon_sigmoid	sig	protein_coding	14	102973179	102976136	blup	0.0547896	0.000468618	2.6	0.00426	0	14:103012102-14:105001691
RP11-45P15.4		RP11-45P15.4	colon_sigmoid	sig		14	103798011	103798704	enet	0.142754	1.77601e-08	1.21	0.000319	0	14:103012102-14:105001691
RP11-73M18.8		RP11-73M18.8	colon_sigmoid	sig		14	104162690	104163500	blup	0.119052	2.94748e-07	0.626	0.00019	0	14:103012102-14:105001691
ENSG00000258701		LINC00638	colon_sigmoid	sig	lncRNA	14	105287538	105290055	enet	0.186292	8.56313e-11	0.57	0.000184	0	14:103012102-14:105001691
RP11-73M18.7		RP11-73M18.7	colon_sigmoid	sig		14	104161388	104161507	blup	0.0351053	0.00436708	0.426	0.000172	0	14:103012102-14:105001691
ENSG00000156414		TDRD9	colon_sigmoid	sig	protein_coding	14	104394799	104519004	lasso	0.156721	3.29248e-09	0.361	0.000168	0	14:103012102-14:105001691
ENSG00000088808		PPP1R13B	colon_sigmoid	sig	protein_coding	14	104200089	104313927	blup	0.121102	2.31713e-07	0.287	0.000164	0	14:103012102-14:105001691
ENSG00000100711		ZFYVE21	colon_sigmoid	sig	protein_coding	14	104182067	104200005	blup	0.0667087	0.000121559	-0.282	0.000163	0	14:103012102-14:105001691
ENSG00000126215		XRCC3	colon_sigmoid	sig	protein_coding	14	104163946	104181841	blup	0.0584096	0.000311136	0.233	0.000161	0	14:103012102-14:105001691
ENSG00000099814		CEP170B	colon_sigmoid	sig	protein_coding	14	105331617	105363107	enet	0.114294	5.14366e-07	-0.179	0.00016	0	14:103012102-14:105001691
ENSG00000166183		ASPG	colon_sigmoid	sig	protein_coding	14	104552016	104579098	lasso	0.0717535	6.85781e-05	-0.124	0.000158	0	14:103012102-14:105001691
AL049840.1		AL049840.1	colon_sigmoid	sig		14	104177607	104179149	blup	0.459087	1.02874e-28	-0.117	0.000158	0	14:103012102-14:105001691
RP11-73M18.9		RP11-73M18.9	colon_sigmoid	sig		14	104179904	104180441	lasso	0.352199	7.92986e-21	-0.0801	0.000158	0	14:103012102-14:105001691
ENSG00000184990		SIVA1	colon_sigmoid	sig	protein_coding	14	105219437	105234831	blup	0.0886277	1.00083e-05	0.000164	0.000157	0	14:103012102-14:105001691
NULL.MODEL		NULL			NULL	19						0	0.998	0	19:14486544-19:15648148
ENSG00000171903		CYP4F11	colon_sigmoid	sig	protein_coding	19	16023177	16045677	lasso	0.585905	2.2811e-40	-1.79	0.000747	0	19:14486544-19:15648148
ENSG00000267594		CYP4F24P	colon_sigmoid	sig	unprocessed_pseudogene	19	15871051	15890719	lasso	0.612182	3.17363e-43	1.47	0.000449	0	19:14486544-19:15648148
ENSG00000160961		ZNF333	colon_sigmoid	sig	protein_coding	19	14800711	14843204	enet	0.17179	5.20147e-10	0.938	0.00024	0	19:14486544-19:15648148
ENSG00000099797		TECR	colon_sigmoid	sig	protein_coding	19	14644745	14676792	blup	0.0284267	0.00938333	-0.869	0.000226	0	19:14486544-19:15648148
NULL.MODEL		NULL			NULL	1						0	0.999	0	1:30161881-1:32438515
ENSG00000134668		SPOCD1	colon_sigmoid	sig	protein_coding	1	32256023	32281652	enet	0.0395929	0.00262045	-1.43	0.000423	0	1:30161881-1:32438515
ENSG00000084636		COL16A1	colon_sigmoid	sig	protein_coding	1	32117848	32169920	blup	0.0262074	0.0121204	0.89	0.00023	0	1:30161881-1:32438515
RP1-65J11.1		RP1-65J11.1	colon_sigmoid	sig		1	31297075	31307131	lasso	0.101487	2.27803e-06	0.679	0.000196	0	1:30161881-1:32438515
ENSG00000121766		ZCCHC17	colon_sigmoid	sig	protein_coding	1	31769842	31837783	lasso	0.0375967	0.0032881	-0.25	0.000161	0	1:30161881-1:32438515
NULL.MODEL		NULL			NULL	1						0	0.999	0	1:88128631-1:90066303
ENSG00000117226		GBP3	colon_sigmoid	sig	protein_coding	1	89472349	89488577	lasso	0.515612	1.5648e-33	1.18	0.000308	0	1:88128631-1:90066303
ENSG00000213512		GBP7	colon_sigmoid	sig	protein_coding	1	89597434	89641723	blup	0.14435	1.46658e-08	1.15	0.000297	0	1:88128631-1:90066303
CCBL2		CCBL2	colon_sigmoid	sig		1	89401456	89454038	enet	0.154855	4.12953e-09	-0.886	0.00023	0	1:88128631-1:90066303
ENSG00000197147		LRRC8B	colon_sigmoid	sig	protein_coding	1	89990395	90063423	lasso	0.144015	1.52672e-08	0.762	0.000208	0	1:88128631-1:90066303
ENSG00000225492		GBP1P1	colon_sigmoid	sig	transcribed_unprocessed_pseudogene	1	89873238	89891802	lasso	0.143888	1.55028e-08	0.226	0.00016	0	1:88128631-1:90066303
ENSG00000117228		GBP1	colon_sigmoid	sig	protein_coding	1	89518002	89531043	lasso	0.16518	1.17279e-09	-0.184	0.000159	0	1:88128631-1:90066303
NULL.MODEL		NULL			NULL	1						0	0.998	0	1:224938853-1:226810860
H3F3A		H3F3A	colon_sigmoid	sig		1	226249578	226259702	lasso	0.346346	1.96496e-20	-2.01	0.00111	0	1:224938853-1:226810860
RP11-496N12.6		RP11-496N12.6	colon_sigmoid	sig		1	225634945	225653045	enet	0.279875	3.49589e-16	-1.69	0.000635	0	1:224938853-1:226810860
ENSG00000243709		LEFTY1	colon_sigmoid	sig	protein_coding	1	226073982	226099082	lasso	0.0438515	0.00161626	0.639	0.000191	0	1:224938853-1:226810860
ENSG00000143772		ITPKB	colon_sigmoid	sig	protein_coding	1	226819391	226927024	enet	0.0130341	0.057349	-0.532	0.00018	0	1:224938853-1:226810860
ENSG00000143815		LBR	colon_sigmoid	sig	protein_coding	1	225589204	225616627	blup	0.0940151	5.39217e-06	-0.191	0.00016	0	1:224938853-1:226810860
NULL.MODEL		NULL			NULL	20						0	0.999	0	20:44840185-20:47199279
CTD-2653D5.1		CTD-2653D5.1	colon_sigmoid	sig		20	46306645	46315041	blup	0.0300978	0.00774367	1.02	0.000261	0	20:44840185-20:47199279
ENSG00000198185		ZNF334	colon_sigmoid	sig	protein_coding	20	45129701	45142198	lasso	0.312476	3.22686e-18	0.887	0.00023	0	20:44840185-20:47199279
ENSG00000215452		ZNF663P	colon_sigmoid	sig	transcribed_unitary_pseudogene	20	45042867	45087915	lasso	0.175948	3.10978e-10	0.808	0.000215	0	20:44840185-20:47199279
ENSG00000225849		MKRN7P	colon_sigmoid	sig	transcribed_processed_pseudogene	20	45092541	45093763	enet	0.312253	3.33409e-18	0.539	0.00018	0	20:44840185-20:47199279
ENSG00000100979		PLTP	colon_sigmoid	sig	protein_coding	20	44527460	44540794	enet	0.160744	2.01751e-09	0.525	0.000179	0	20:44840185-20:47199279
ENSG00000124126		PREX1	colon_sigmoid	sig	protein_coding	20	47240790	47444420	blup	0.0310279	0.00696013	0.15	0.000158	0	20:44840185-20:47199279
NULL.MODEL		NULL			NULL	2						0	0.999	0	2:70756057-2:73174848
ENSG00000135617		PRADC1	colon_sigmoid	sig	protein_coding	2	73455134	73460366	enet	0.0983454	3.27456e-06	1.53	0.000489	0	2:70756057-2:73174848
ENSG00000124370		MCEE	colon_sigmoid	sig	protein_coding	2	71336814	71357369	blup	0.0103554	0.0796658	0.543	0.000181	0	2:70756057-2:73174848
ENSG00000035141		FAM136A	colon_sigmoid	sig	protein_coding	2	70523107	70529222	enet	0.044211	0.00155173	-0.42	0.00017	0	2:70756057-2:73174848
NULL.MODEL		NULL			NULL	2						0	0.999	0	2:167356254-2:169968112
ENSG00000172292		CERS6	colon_sigmoid	sig	protein_coding	2	169312372	169631644	lasso	0.167562	8.75458e-10	1.14	0.000296	0	2:167356254-2:169968112
ENSG00000152253		SPC25	colon_sigmoid	sig	protein_coding	2	169690642	169769881	lasso	0.141831	1.98359e-08	-0.65	0.000192	0	2:167356254-2:169968112
ENSG00000152254		G6PC2	colon_sigmoid	sig	protein_coding	2	169757750	169766505	lasso	0.0786343	3.13511e-05	0.521	0.000179	0	2:167356254-2:169968112
NULL.MODEL		NULL			NULL	3						0	0.964	0	3:46658033-3:47724504
PRSS46		PRSS46	colon_sigmoid	sig		3	46761073	46777919	blup	0.0371761	0.00344929	3.18	0.021	0	3:46658033-3:47724504
ENSG00000121807		CCR2	colon_sigmoid	sig	protein_coding	3	46395225	46402419	lasso	0.0151056	0.0446556	-3	0.0125	0	3:46658033-3:47724504
PRSS45		PRSS45	colon_sigmoid	sig		3	46783582	46853206	enet	0.251206	1.8248e-14	2.14	0.00144	0	3:46658033-3:47724504
ENSG00000114646		CSPG5	colon_sigmoid	sig	protein_coding	3	47603729	47622282	blup	0.0546158	0.000477918	1.67	0.000695	0	3:46658033-3:47724504
ENSG00000241186		TDGF1	colon_sigmoid	sig	protein_coding	3	46616045	46668033	lasso	0.546927	1.90342e-36	1.23	0.000332	0	3:46658033-3:47724504
RP11-708J19.1		RP11-708J19.1	colon_sigmoid	sig		3	47420579	47422489	blup	0.0232932	0.0169937	0.324	0.000169	0	3:46658033-3:47724504
NULL.MODEL		NULL			NULL	4						0	0.999	0	4:24135570-4:25609322
ENSG00000038210		PI4K2B	colon_sigmoid	sig	protein_coding	4	25162263	25280714	blup	0.0325463	0.00584951	-1.3	0.000358	0	4:24135570-4:25609322
ENSG00000053900		ANAPC4	colon_sigmoid	sig	protein_coding	4	25378835	25420120	enet	0.367605	6.99893e-22	-0.524	0.000179	0	4:24135570-4:25609322
ENSG00000153012		LGI2	colon_sigmoid	sig	protein_coding	4	25000469	25032501	lasso	0.0280622	0.00978545	-0.082	0.000157	0	4:24135570-4:25609322
NULL.MODEL		NULL			NULL	4						0	0.999	0	4:25609322-4:27343701
ENSG00000053900		ANAPC4	colon_sigmoid	sig	protein_coding	4	25378835	25420120	enet	0.367605	6.99893e-22	-1.42	0.000419	0	4:25609322-4:27343701
ENSG00000038210		PI4K2B	colon_sigmoid	sig	protein_coding	4	25162263	25280714	blup	0.0325463	0.00584951	-0.909	0.000234	0	4:25609322-4:27343701
RP11-293A21.1		RP11-293A21.1	colon_sigmoid	sig		4	26861428	26862221	enet	0.146841	1.08728e-08	0.391	0.000169	0	4:25609322-4:27343701
NULL.MODEL		NULL			NULL	5						0	1	0	5:4632694-5:5972877
CTD-2324F15.2		CTD-2324F15.2	colon_sigmoid	sig		5	6310554	6339997	enet	0.403549	1.92382e-24	0.734	0.000203	0	5:4632694-5:5972877
NULL.MODEL		NULL			NULL	5						0	0.999	0	5:129519025-5:132139647
ENSG00000158985		CDC42SE2	colon_sigmoid	sig	protein_coding	5	130581186	130734140	blup	0.0514634	0.000682705	1.01	0.000257	0	5:129519025-5:132139647
AC034220.3		AC034220.3	colon_sigmoid	sig		5	131646978	131705340	enet	0.121685	2.16376e-07	0.938	0.00024	0	5:129519025-5:132139647
ENSG00000131437		KIF3A	colon_sigmoid	sig	protein_coding	5	132028320	132073330	enet	0.234099	1.80581e-13	-0.574	0.000184	0	5:129519025-5:132139647
ENSG00000072682		P4HA2	colon_sigmoid	sig	protein_coding	5	131527531	131631008	blup	0.0348363	0.00450315	0.457	0.000173	0	5:129519025-5:132139647
ENSG00000169567		HINT1	colon_sigmoid	sig	protein_coding	5	130494720	130507428	lasso	0.0147027	0.0468709	-0.447	0.000172	0	5:129519025-5:132139647
ENSG00000164398		ACSL6	colon_sigmoid	sig	protein_coding	5	131142683	131347936	lasso	0.448772	6.87902e-28	-0.354	0.000166	0	5:129519025-5:132139647
ENSG00000158987		RAPGEF6	colon_sigmoid	sig	protein_coding	5	130759614	130970929	blup	0.0422959	0.00192803	-0.0847	0.000157	0	5:129519025-5:132139647
NULL.MODEL		NULL			NULL	6						0	0.999	0	6:94441595-6:97093400
ENSG00000172469		MANEA	colon_sigmoid	sig	protein_coding	6	96025419	96057333	lasso	0.105816	1.37985e-06	1.02	0.000261	0	6:94441595-6:97093400
ENSG00000112218		GPR63	colon_sigmoid	sig	protein_coding	6	97242002	97285353	blup	0.0791851	2.9444e-05	0.813	0.000216	0	6:94441595-6:97093400
ENSG00000172461		FUT9	colon_sigmoid	sig	protein_coding	6	96463860	96663488	enet	0.105341	1.45813e-06	0.458	0.000173	0	6:94441595-6:97093400
ENSG00000123545		NDUFAF4	colon_sigmoid	sig	protein_coding	6	97337189	97345757	blup	0.159657	2.30332e-09	-0.0327	0.000156	0	6:94441595-6:97093400
NULL.MODEL		NULL			NULL	8						0	0.999	0	8:46842416-8:50082470
ENSG00000034239		EFCAB1	colon_sigmoid	sig	protein_coding	8	49623348	49647870	enet	0.255664	9.96025e-15	-1.38	0.000395	0	8:46842416-8:50082470
ENSG00000104738		MCM4	colon_sigmoid	sig	protein_coding	8	48872745	48890720	lasso	0.0543217	0.000494089	-1.04	0.000266	0	8:46842416-8:50082470
NULL.MODEL		NULL			NULL	8						0	0.999	0	8:116096495-8:119685381
ENSG00000147679		UTP23	colon_sigmoid	sig	protein_coding	8	117778742	117861184	lasso	0.0898735	8.67625e-06	0.592	0.000185	0	8:116096495-8:119685381
ENSG00000177570		SAMD12	colon_sigmoid	sig	protein_coding	8	119201698	119634234	enet	0.0469023	0.00114397	-0.379	0.000168	0	8:116096495-8:119685381
ENSG00000164756		SLC30A8	colon_sigmoid	sig	protein_coding	8	117962512	118188953	blup	0.0499996	0.000805672	0.123	0.000158	0	8:116096495-8:119685381
NULL.MODEL		NULL			NULL	8						0	1	0	8:139255690-8:140725643
ENSG00000147724		FAM135B	colon_sigmoid	sig	protein_coding	8	139142266	139509065	lasso	0.0398996	0.00253071	1.17	0.000305	0	8:139255690-8:140725643
NULL.MODEL		NULL			NULL	9						0	0.997	0	9:114831484-9:115691913
RP11-4O1.2		RP11-4O1.2	colon_sigmoid	sig		9	114794835	114800010	blup	0.163174	1.4993e-09	-2.1	0.00136	0	9:114831484-9:115691913
ENSG00000176386		CDC26	colon_sigmoid	sig	protein_coding	9	116018115	116035718	blup	0.132217	6.23893e-08	-1.7	0.000643	0	9:114831484-9:115691913
ENSG00000106868		SUSD1	colon_sigmoid	sig	protein_coding	9	114803065	114937688	lasso	0.391856	1.35973e-23	-1.04	0.000266	0	9:114831484-9:115691913
ENSG00000165188		RNF183	colon_sigmoid	sig	protein_coding	9	116059373	116065656	blup	0.0555292	0.000431003	0.908	0.000234	0	9:114831484-9:115691913
ENSG00000119471		HSDL2	colon_sigmoid	sig	protein_coding	9	115142217	115234690	lasso	0.0809745	2.40094e-05	0.887	0.00023	0	9:114831484-9:115691913

## Sheet: C_Deltaproteobacteria_RNT
ens_gene_id	ens_tx_id	mol_name	tissue	ref_name	type	chrom	tx_start	tx_stop	inference	cv.R2	cv.R2.pval	twas_z	pip	in_cred_set	region
NULL.MODEL		NULL			NULL	12						0	0.999	0	12:113988098-12:115035762
RP11-438N16.2		RP11-438N16.2	colon_sigmoid	sig		12	114227347	114227612	enet	0.0600168	0.000259395	1.41	0.000415	0	12:113988098-12:115035762
ENSG00000122965		RBM19	colon_sigmoid	sig	protein_coding	12	114254543	114404176	lasso	0.0977496	3.50748e-06	0.768	0.000209	0	12:113988098-12:115035762
NULL.MODEL		NULL			NULL	14						0	0.998	0	14:50508237-14:51493572
AL139099.1		AL139099.1	colon_sigmoid	sig		14	50064193	50065414	enet	0.121292	2.2661e-07	-1.3	0.000357	0	14:50508237-14:51493572
ENSG00000087299		L2HGDH	colon_sigmoid	sig	protein_coding	14	50704281	50779043	lasso	0.0464385	0.00120565	1.25	0.000336	0	14:50508237-14:51493572
ENSG00000100483		VCPKMT	colon_sigmoid	sig	protein_coding	14	50575351	50583318	lasso	0.179302	2.05042e-10	-1.02	0.00026	0	14:50508237-14:51493572
RP11-218E20.3		RP11-218E20.3	colon_sigmoid	sig		14	51422977	51428720	enet	0.202059	1.16535e-11	0.69	0.000198	0	14:50508237-14:51493572
ENSG00000100485		SOS2	colon_sigmoid	sig	protein_coding	14	50583847	50698276	lasso	0.073324	5.7371e-05	-0.68	0.000196	0	14:50508237-14:51493572
ATP5S		ATP5S	colon_sigmoid	sig		14	50779267	50802276	enet	0.194882	2.90166e-11	-0.609	0.000188	0	14:50508237-14:51493572
RP11-247L20.4		RP11-247L20.4	colon_sigmoid	sig		14	50794430	50794627	blup	0.0230787	0.0174232	0.471	0.000175	0	14:50508237-14:51493572
C14orf182		C14orf182	colon_sigmoid	sig		14	50448430	50474238	enet	0.0152947	0.0436536	-0.322	0.000165	0	14:50508237-14:51493572
ENSG00000165502		RPL36AL	colon_sigmoid	sig	protein_coding	14	50085237	50087403	enet	0.291004	7.22941e-17	0.145	0.000158	0	14:50508237-14:51493572
NULL.MODEL		NULL			NULL	14						0	0.997	0	14:91296860-14:93132015
ENSG00000165934		CPSF2	colon_sigmoid	sig	protein_coding	14	92588281	92630755	lasso	0.131378	6.89169e-08	-1.89	0.000902	0	14:91296860-14:93132015
ENSG00000165929		TC2N	colon_sigmoid	sig	protein_coding	14	92246095	92333880	lasso	0.200701	1.38576e-11	1.63	0.000575	0	14:91296860-14:93132015
ENSG00000133962		CATSPERB	colon_sigmoid	sig	protein_coding	14	92047040	92245414	enet	0.0107256	0.0760973	1.3	0.000359	0	14:91296860-14:93132015
RP11-747H7.3		RP11-747H7.3	colon_sigmoid	sig		14	92223103	92226142	lasso	0.104656	1.57864e-06	1.23	0.000328	0	14:91296860-14:93132015
RP11-862G15.2		RP11-862G15.2	colon_sigmoid	sig		14	93372042	93373827	lasso	0.0509477	0.000723724	-0.809	0.000216	0	14:91296860-14:93132015
ENSG00000140090		SLC24A4	colon_sigmoid	sig	protein_coding	14	92788925	92962596	enet	0.0874527	1.14503e-05	0.586	0.000185	0	14:91296860-14:93132015
RP11-529H20.6		RP11-529H20.6	colon_sigmoid	sig		14	92511119	92516990	lasso	0.286187	1.43423e-16	-0.53	0.00018	0	14:91296860-14:93132015
ENSG00000100784		RPS6KA5	colon_sigmoid	sig	protein_coding	14	91336799	91526676	lasso	0.0968524	3.88962e-06	-0.477	0.000175	0	14:91296860-14:93132015
ENSG00000066427		ATXN3	colon_sigmoid	sig	protein_coding	14	92525878	92572965	lasso	0.173185	4.37833e-10	-0.273	0.000163	0	14:91296860-14:93132015
ENSG00000100599		RIN3	colon_sigmoid	sig	protein_coding	14	92980118	93155339	lasso	0.172212	4.93738e-10	0.25	0.000162	0	14:91296860-14:93132015
ENSG00000100815		TRIP11	colon_sigmoid	sig	protein_coding	14	92432335	92507240	enet	0.0406099	0.00233458	0.231	0.000161	0	14:91296860-14:93132015
NULL.MODEL		NULL			NULL	16						0	0.998	0	16:71054116-16:72934341
ENSG00000167377		ZNF23	colon_sigmoid	sig	protein_coding	16	71481500	71496998	enet	0.166554	9.90868e-10	-1.88	0.000874	0	16:71054116-16:72934341
ENSG00000102967		DHODH	colon_sigmoid	sig	protein_coding	16	72042487	72058954	enet	0.262869	3.71664e-15	-1.74	0.000687	0	16:71054116-16:72934341
ENSG00000102984		ZNF821	colon_sigmoid	sig	protein_coding	16	71893583	71929151	blup	0.0260267	0.0123761	-0.603	0.000187	0	16:71054116-16:72934341
ENSG00000040199		PHLPP2	colon_sigmoid	sig	protein_coding	16	71678654	71758604	blup	0.080131	2.64341e-05	-0.256	0.000162	0	16:71054116-16:72934341
ENSG00000180917		CMTR2	colon_sigmoid	sig	protein_coding	16	71315292	71323618	lasso	0.0724906	6.30697e-05	-0.129	0.000158	0	16:71054116-16:72934341
NULL.MODEL		NULL			NULL	17						0	0.997	0	17:5741412-17:7316709
ENSG00000091592		NLRP1	colon_sigmoid	sig	protein_coding	17	5402747	5522744	blup	0.113256	5.80636e-07	-1.5	0.000467	0	17:5741412-17:7316709
ENSG00000198920		KIAA0753	colon_sigmoid	sig	protein_coding	17	6481468	6544077	lasso	0.254664	1.14132e-14	-1.31	0.000361	0	17:5741412-17:7316709
ENSG00000108839		ALOX12	colon_sigmoid	sig	protein_coding	17	6899384	6914055	lasso	0.118936	2.98802e-07	-1	0.000256	0	17:5741412-17:7316709
ENSG00000170291		ELP5	colon_sigmoid	sig	protein_coding	17	7155401	7163221	lasso	0.180613	1.74153e-10	-0.944	0.000242	0	17:5741412-17:7316709
ENSG00000132507		EIF5A	colon_sigmoid	sig	protein_coding	17	7210318	7215774	enet	0.13528	4.33549e-08	-0.836	0.000221	0	17:5741412-17:7316709
RP11-589P10.5		RP11-589P10.5	colon_sigmoid	sig		17	6897961	6898508	lasso	0.152509	5.48717e-09	-0.791	0.000213	0	17:5741412-17:7316709
ENSG00000108590		MED31	colon_sigmoid	sig	protein_coding	17	6547862	6554954	lasso	0.0494234	0.000859961	-0.482	0.000176	0	17:5741412-17:7316709
ENSG00000215041		NEURL4	colon_sigmoid	sig	protein_coding	17	7218947	7232712	blup	0.0339577	0.00497816	0.251	0.000162	0	17:5741412-17:7316709
ENSG00000072778		ACADVL	colon_sigmoid	sig	protein_coding	17	7121035	7128592	blup	0.0310819	0.00691718	-0.218	0.00016	0	17:5741412-17:7316709
ENSG00000108947		EFNB3	colon_sigmoid	sig	protein_coding	17	7608520	7614696	lasso	0.102269	2.08111e-06	-0.199	0.00016	0	17:5741412-17:7316709
ENSG00000170175		CHRNB1	colon_sigmoid	sig	protein_coding	17	7348380	7361026	lasso	0.28517	1.6564e-16	-0.197	0.00016	0	17:5741412-17:7316709
ENSG00000108559		NUP88	colon_sigmoid	sig	protein_coding	17	5264258	5322960	blup	0.00671685	0.126125	0.13	0.000158	0	17:5741412-17:7316709
CTC-281F24.1		CTC-281F24.1	colon_sigmoid	sig		17	6556792	6558328	enet	0.0664229	0.000125561	0.0504	0.000157	0	17:5741412-17:7316709
NULL.MODEL		NULL			NULL	17						0	0.992	0	17:77298636-17:78837588
ENSG00000141519		CCDC40	colon_sigmoid	sig	protein_coding	17	78010435	78074412	lasso	0.321041	9.09248e-19	2.46	0.00299	0	17:77298636-17:78837588
ENSG00000141527		CARD14	colon_sigmoid	sig	protein_coding	17	78143791	78183062	lasso	0.0712438	7.26649e-05	2.18	0.00157	0	17:77298636-17:78837588
ENSG00000157637		SLC38A10	colon_sigmoid	sig	protein_coding	17	79218800	79269347	blup	0.186882	7.95238e-11	-1.85	0.000834	0	17:77298636-17:78837588
ENSG00000181045		SLC26A11	colon_sigmoid	sig	protein_coding	17	78193498	78227299	lasso	0.124039	1.64036e-07	-1.82	0.000786	0	17:77298636-17:78837588
RP11-334C17.5		RP11-334C17.5	colon_sigmoid	sig		17	78174472	78179748	enet	0.482668	1.16417e-30	1.01	0.000258	0	17:77298636-17:78837588
ENSG00000171298		GAA	colon_sigmoid	sig	protein_coding	17	78075355	78093678	lasso	0.320801	9.42406e-19	-0.888	0.000231	0	17:77298636-17:78837588
ENSG00000055483		USP36	colon_sigmoid	sig	protein_coding	17	76783463	76837523	enet	0.14566	1.25314e-08	-0.819	0.000218	0	17:77298636-17:78837588
ENSG00000173821		RNF213	colon_sigmoid	sig	protein_coding	17	78234665	78372586	enet	0.0217685	0.0203008	-0.561	0.000183	0	17:77298636-17:78837588
C17orf89		C17orf89	colon_sigmoid	sig		17	79213039	79215081	enet	0.0615472	0.000218137	0.529	0.00018	0	17:77298636-17:78837588
ENSG00000167280		ENGASE	colon_sigmoid	sig	protein_coding	17	77071021	77084681	enet	0.158263	2.72948e-09	0.171	0.00016	0	17:77298636-17:78837588
ENSG00000173918		C1QTNF1	colon_sigmoid	sig	protein_coding	17	77018896	77045870	lasso	0.0513551	0.000691121	-0.168	0.000159	0	17:77298636-17:78837588
NULL.MODEL		NULL			NULL	19						0	0.997	0	19:610729-19:2098237
ENSG00000105556		MIER2	colon_sigmoid	sig	protein_coding	19	305704	344793	blup	0.0309606	0.00701401	-1.36	0.000384	0	19:610729-19:2098237
MUM1		MUM1	colon_sigmoid	sig		19	1285890	1378430	lasso	0.137336	3.39395e-08	1.23	0.000328	0	19:610729-19:2098237
CTB-31O20.4		CTB-31O20.4	colon_sigmoid	sig		19	1822088	1824542	enet	0.0940686	5.35909e-06	-1.03	0.000263	0	19:610729-19:2098237
ENSG00000065268		WDR18	colon_sigmoid	sig	protein_coding	19	983174	994569	enet	0.68191	7.428e-52	1.02	0.000261	0	19:610729-19:2098237
ENSG00000130332		LSM7	colon_sigmoid	sig	protein_coding	19	2321516	2328613	lasso	0.152773	5.31452e-09	-0.875	0.000228	0	19:610729-19:2098237
ENSG00000115266		APC2	colon_sigmoid	sig	protein_coding	19	1446300	1473199	lasso	0.143541	1.61603e-08	-0.85	0.000223	0	19:610729-19:2098237
C19orf24		C19orf24	colon_sigmoid	sig		19	1275026	1279248	enet	0.158556	2.63411e-09	-0.537	0.00018	0	19:610729-19:2098237
ENSG00000130270		ATP8B3	colon_sigmoid	sig	protein_coding	19	1782074	1812275	enet	0.247149	3.15676e-14	0.443	0.000173	0	19:610729-19:2098237
AC005306.3		AC005306.3	colon_sigmoid	sig		19	1989400	1990369	lasso	0.151408	6.2682e-09	0.38	0.000168	0	19:610729-19:2098237
ENSG00000167468		GPX4	colon_sigmoid	sig	protein_coding	19	1103936	1106787	lasso	0.0305716	0.00733392	0.372	0.000168	0	19:610729-19:2098237
ENSG00000104899		AMH	colon_sigmoid	sig	protein_coding	19	2249308	2252072	lasso	0.379326	1.06157e-22	-0.347	0.000166	0	19:610729-19:2098237
ENSG00000133243		BTBD2	colon_sigmoid	sig	protein_coding	19	1985447	2034880	enet	0.132467	6.05654e-08	-0.333	0.000166	0	19:610729-19:2098237
PPAP2C		PPAP2C	colon_sigmoid	sig		19	281040	291393	lasso	0.111079	7.48472e-07	-0.124	0.000158	0	19:610729-19:2098237
AC005775.2		AC005775.2	colon_sigmoid	sig		19	490046	501624	lasso	0.0964957	4.05283e-06	0.0992	0.000158	0	19:610729-19:2098237
ENSG00000099817		POLR2E	colon_sigmoid	sig	protein_coding	19	1086628	1095598	lasso	0.270873	1.22966e-15	0.0811	0.000157	0	19:610729-19:2098237
NULL.MODEL		NULL			NULL	22						0	0.992	0	22:29652158-22:31439918
ENSG00000182541		LIMK2	colon_sigmoid	sig	protein_coding	22	31608260	31676066	lasso	0.109277	9.2305e-07	-2.28	0.00197	0	22:29652158-22:31439918
ENSG00000198089		SFI1	colon_sigmoid	sig	protein_coding	22	31884732	32014476	blup	0.155695	3.72952e-09	2.25	0.00186	0	22:29652158-22:31439918
SELM		SELM	colon_sigmoid	sig		22	31500758	31516055	lasso	0.0765471	3.97637e-05	-2.15	0.00149	0	22:29652158-22:31439918
ENSG00000184117		NIPSNAP1	colon_sigmoid	sig	protein_coding	22	29950797	29977326	enet	0.210334	4.03279e-12	1.65	0.00059	0	22:29652158-22:31439918
ENSG00000100330		MTMR3	colon_sigmoid	sig	protein_coding	22	30279144	30426855	lasso	0.0288865	0.00889983	-1.18	0.000309	0	22:29652158-22:31439918
ENSG00000100029		PES1	colon_sigmoid	sig	protein_coding	22	30972612	31002824	blup	0.0423174	0.00192334	1.18	0.000308	0	22:29652158-22:31439918
ENSG00000185133		INPP5J	colon_sigmoid	sig	protein_coding	22	31518717	31530682	lasso	0.127739	1.06019e-07	1.06	0.000271	0	22:29652158-22:31439918
ENSG00000100263		RHBDD3	colon_sigmoid	sig	protein_coding	22	29655841	29663967	blup	0.0521053	0.000634884	-0.775	0.000211	0	22:29652158-22:31439918
ENSG00000100296		THOC5	colon_sigmoid	sig	protein_coding	22	29901868	29950243	lasso	0.670398	2.6214e-50	0.617	0.00019	0	22:29652158-22:31439918
ENSG00000100036		SLC35E4	colon_sigmoid	sig	protein_coding	22	31031639	31065003	blup	0.0255804	0.0130319	-0.418	0.000171	0	22:29652158-22:31439918
ENSG00000214491		SEC14L6	colon_sigmoid	sig	protein_coding	22	30918786	30942669	enet	0.119786	2.70447e-07	-0.225	0.000161	0	22:29652158-22:31439918
ENSG00000184792		OSBP2	colon_sigmoid	sig	protein_coding	22	31089769	31303811	enet	0.150794	6.75109e-09	-0.159	0.000159	0	22:29652158-22:31439918
RP1-130H16.16		RP1-130H16.16	colon_sigmoid	sig		22	30770930	30773834	lasso	0.223962	6.86667e-13	-0.126	0.000159	0	22:29652158-22:31439918
ENSG00000185339		TCN2	colon_sigmoid	sig	protein_coding	22	31003071	31023265	lasso	0.13063	7.52995e-08	-0.0928	0.000158	0	22:29652158-22:31439918
NULL.MODEL		NULL			NULL	22						0	0.956	0	22:31439918-22:32664612
ENSG00000100029		PES1	colon_sigmoid	sig	protein_coding	22	30972612	31002824	blup	0.0423174	0.00192334	-3.3	0.0304	0	22:31439918-22:32664612
ENSG00000185339		TCN2	colon_sigmoid	sig	protein_coding	22	31003071	31023265	lasso	0.13063	7.52995e-08	-2.93	0.01	0	22:31439918-22:32664612
ENSG00000185133		INPP5J	colon_sigmoid	sig	protein_coding	22	31518717	31530682	lasso	0.127739	1.06019e-07	2.3	0.00204	0	22:31439918-22:32664612
ENSG00000182541		LIMK2	colon_sigmoid	sig	protein_coding	22	31608260	31676066	lasso	0.109277	9.2305e-07	1.43	0.000471	0	22:31439918-22:32664612
ENSG00000100191		SLC5A4	colon_sigmoid	sig	protein_coding	22	32614465	32651328	enet	0.0617923	0.000212166	-1.2	0.00033	0	22:31439918-22:32664612
ENSG00000198089		SFI1	colon_sigmoid	sig	protein_coding	22	31884732	32014476	blup	0.155695	3.72952e-09	0.953	0.000271	0	22:31439918-22:32664612
ENSG00000100036		SLC35E4	colon_sigmoid	sig	protein_coding	22	31031639	31065003	blup	0.0255804	0.0130319	-0.859	0.000269	0	22:31439918-22:32664612
SELM		SELM	colon_sigmoid	sig		22	31500758	31516055	lasso	0.0765471	3.97637e-05	0.0536	0.000243	0	22:31439918-22:32664612
ENSG00000205853		RFPL3S	colon_sigmoid	sig	lncRNA	22	32755893	32778039	enet	0.0361771	0.00386486	0.0477	0.000162	0	22:31439918-22:32664612
NULL.MODEL		NULL			NULL	2						0	0.993	0	2:178553183-2:181312739
DFNB59		DFNB59	colon_sigmoid	sig		2	179316240	179326117	blup	0.0271766	0.010837	-2.52	0.00343	0	2:178553183-2:181312739
ENSG00000018510		AGPS	colon_sigmoid	sig	protein_coding	2	178257426	178408564	blup	0.0282301	0.0095981	-2.41	0.00265	0	2:178553183-2:181312739
ENSG00000079150		FKBP7	colon_sigmoid	sig	protein_coding	2	179328391	179343327	lasso	0.0573839	0.000349427	1.38	0.0004	0	2:178553183-2:181312739
RP11-171I2.2		RP11-171I2.2	colon_sigmoid	sig		2	179443517	179445633	blup	0.0217057	0.0204503	-1.35	0.000383	0	2:178553183-2:181312739
RP11-88L24.4		RP11-88L24.4	colon_sigmoid	sig		2	179641777	179644690	blup	0.0482662	0.000980298	-0.746	0.000209	0	2:178553183-2:181312739
NULL.MODEL		NULL			NULL	3						0	1	0	3:20091348-3:21643707
ENSG00000163576		EFHB	colon_sigmoid	sig	protein_coding	3	19920964	19988517	lasso	0.650078	1.05494e-47	0.234	0.000161	0	3:20091348-3:21643707
NULL.MODEL		NULL			NULL	4						0	1	0	4:139556511-4:141084328
ENSG00000172007		RAB33B	colon_sigmoid	sig	protein_coding	4	140375189	140397763	lasso	0.0772934	3.65248e-05	1.04	0.000265	0	4:139556511-4:141084328
ENSG00000109390		NDUFC1	colon_sigmoid	sig	protein_coding	4	140211071	140223705	blup	0.0320541	0.00618835	0.825	0.000218	0	4:139556511-4:141084328
NULL.MODEL		NULL			NULL	5						0	0.999	0	5:63968304-5:65911286
ENSG00000113597		TRAPPC13	colon_sigmoid	sig	protein_coding	5	64920543	64961754	lasso	0.0622141	0.000202272	-1.47	0.000449	0	5:63968304-5:65911286
ENSG00000069020		MAST4	colon_sigmoid	sig	protein_coding	5	65892176	66465423	enet	0.154179	4.4822e-09	0.592	0.000186	0	5:63968304-5:65911286
ENSG00000113593		PPWD1	colon_sigmoid	sig	protein_coding	5	64859066	64883376	enet	0.158041	2.80429e-09	-0.0878	0.000157	0	5:63968304-5:65911286
ENSG00000113595		TRIM23	colon_sigmoid	sig	protein_coding	5	64885507	64921802	enet	0.0166564	0.0370964	-0.0842	0.000157	0	5:63968304-5:65911286
NULL.MODEL		NULL			NULL	6						0	0.984	0	6:26791421-6:28017250
RP1-265C24.5		RP1-265C24.5	colon_sigmoid	sig		6	28083406	28084329	blup	0.123692	1.70869e-07	-2.88	0.00895	0	6:26791421-6:28017250
ENSG00000176933		TOB2P1	colon_sigmoid	sig	processed_pseudogene	6	28185421	28186655	blup	0.0427138	0.00183879	-2.2	0.00165	0	6:26791421-6:28017250
ENSG00000137338		PGBD1	colon_sigmoid	sig	protein_coding	6	28249314	28270326	blup	0.0471106	0.0011173	2.01	0.00111	0	6:26791421-6:28017250
ENSG00000197279		ZNF165	colon_sigmoid	sig	protein_coding	6	28048909	28057341	lasso	0.106999	1.20282e-06	-1.89	0.000885	0	6:26791421-6:28017250
ENSG00000187987		ZSCAN23	colon_sigmoid	sig	protein_coding	6	28399707	28411279	enet	0.296006	3.5327e-17	1.75	0.000695	0	6:26791421-6:28017250
ENSG00000219891		ZSCAN12P1	colon_sigmoid	sig	transcribed_unprocessed_pseudogene	6	28058932	28061442	enet	0.13833	3.01437e-08	1.4	0.000419	0	6:26791421-6:28017250
ENSG00000189298		ZKSCAN3	colon_sigmoid	sig	protein_coding	6	28317691	28336947	enet	0.102716	1.97634e-06	1.33	0.000374	0	6:26791421-6:28017250
ENSG00000241549		GUSBP2	colon_sigmoid	sig	transcribed_unprocessed_pseudogene	6	26839263	26924333	lasso	0.275311	6.62676e-16	1.17	0.000308	0	6:26791421-6:28017250
RP11-457M11.5		RP11-457M11.5	colon_sigmoid	sig		6	26686469	26688192	lasso	0.602287	3.97449e-42	0.97	0.00025	0	6:26791421-6:28017250
ENSG00000224843		LINC00240	colon_sigmoid	sig	lncRNA	6	26924771	26991703	blup	0.0466213	0.00118095	0.82	0.000219	0	6:26791421-6:28017250
RP5-874C20.3		RP5-874C20.3	colon_sigmoid	sig		6	28234788	28245974	enet	0.137109	3.4867e-08	-0.722	0.000206	0	6:26791421-6:28017250
ENSG00000235109		ZSCAN31	colon_sigmoid	sig	protein_coding	6	28292470	28324048	blup	0.0946139	5.03325e-06	0.648	0.000196	0	6:26791421-6:28017250
CTA-14H9.5		CTA-14H9.5	colon_sigmoid	sig		6	26527291	26527632	blup	0.0415965	0.00208726	-0.564	0.000185	0	6:26791421-6:28017250
AL022393.7		AL022393.7	colon_sigmoid	sig		6	28143966	28144452	lasso	0.448716	6.94896e-28	0.302	0.000168	0	6:26791421-6:28017250
ENSG00000124613		ZNF391	colon_sigmoid	sig	protein_coding	6	27342394	27371683	lasso	0.505062	1.36314e-32	-0.109	0.000159	0	6:26791421-6:28017250
NULL.MODEL		NULL			NULL	7						0	0.997	0	7:22508611-7:23469560
ENSG00000196683		TOMM7	colon_sigmoid	sig	protein_coding	7	22852251	22862470	lasso	0.224826	6.13167e-13	2	0.0011	0	7:22508611-7:23469560
AC005682.8		AC005682.8	colon_sigmoid	sig		7	22928990	22980809	enet	0.0912307	7.42512e-06	1.47	0.000451	0	7:22508611-7:23469560
AC073072.5		AC073072.5	colon_sigmoid	sig		7	22765014	22766324	enet	0.132216	6.23907e-08	1.29	0.000352	0	7:22508611-7:23469560
AC005682.5		AC005682.5	colon_sigmoid	sig		7	22893797	22901021	enet	0.187069	7.76797e-11	-1.08	0.000275	0	7:22508611-7:23469560
AC005682.6		AC005682.6	colon_sigmoid	sig		7	22903493	22920969	blup	0.128507	9.68118e-08	-0.823	0.000218	0	7:22508611-7:23469560
ENSG00000122550		KLHL7	colon_sigmoid	sig	protein_coding	7	23145353	23217533	enet	0.0874804	1.14141e-05	0.672	0.000196	0	7:22508611-7:23469560
AC005082.12		AC005082.12	colon_sigmoid	sig		7	23245632	23247664	enet	0.184352	1.09196e-10	0.647	0.000192	0	7:22508611-7:23469560
NUPL2		NUPL2	colon_sigmoid	sig		7	23221446	23240628	lasso	0.038428	0.00299141	-0.374	0.000168	0	7:22508611-7:23469560
AC005082.1		AC005082.1	colon_sigmoid	sig		7	23210760	23234503	lasso	0.0544407	0.000487481	-0.279	0.000163	0	7:22508611-7:23469560
KLHL7-AS1		KLHL7-AS1	colon_sigmoid	sig		7	23140847	23145322	enet	0.601617	4.70482e-42	0.247	0.000162	0	7:22508611-7:23469560
ENSG00000136235		GPNMB	colon_sigmoid	sig	protein_coding	7	23275586	23314727	blup	0.0134115	0.0547809	-0.235	0.000161	0	7:22508611-7:23469560
NULL.MODEL		NULL			NULL	9						0	1	0	9:86938196-9:88108591
ENSG00000165113		GKAP1	colon_sigmoid	sig	protein_coding	9	86354336	86444431	blup	0.0307781	0.00716232	-0.00191	0.000156	0	9:86938196-9:88108591

## Sheet: C_Gammaproteobacteria_RNT
ens_gene_id	ens_tx_id	mol_name	tissue	ref_name	type	chrom	tx_start	tx_stop	inference	cv.R2	cv.R2.pval	twas_z	pip	in_cred_set	region
NULL.MODEL		NULL			NULL	13						0	1	0	13:80586038-13:82581814
RP11-521J24.1		RP11-521J24.1	colon_sigmoid	sig		13	81617805	81618577	blup	0.0696799	8.6781e-05	0.836	0.00022	0	13:80586038-13:82581814
NULL.MODEL		NULL			NULL	15						0	1	0	15:94924514-15:96140801
RP11-76E17.4		RP11-76E17.4	colon_sigmoid	sig		15	94425311	94429972	blup	0.000280489	0.30528	0.406	0.000169	0	15:94924514-15:96140801
NULL.MODEL		NULL			NULL	1						0	0.997	0	1:144977648-1:148360712
NOTCH2NL		NOTCH2NL	colon_sigmoid	sig		1	145209119	145291972	blup	0.0284745	0.00933177	-1.51	0.000479	0	1:144977648-1:148360712
RP11-458D21.1		RP11-458D21.1	colon_sigmoid	sig		1	145373054	145382434	blup	0.0681464	0.000103272	1.18	0.00031	0	1:144977648-1:148360712
RP4-704D21.2		RP4-704D21.2	colon_sigmoid	sig		1	146473490	146475177	blup	0.0159547	0.0403363	-1.08	0.000276	0	1:144977648-1:148360712
RP11-337C18.9		RP11-337C18.9	colon_sigmoid	sig		1	146647970	146649319	blup	0.052654	0.000596671	-0.798	0.000214	0	1:144977648-1:148360712
ENSG00000186364		NUDT17	colon_sigmoid	sig	protein_coding	1	145586547	145589439	enet	0.0984609	3.23122e-06	0.531	0.00018	0	1:144977648-1:148360712
PDIA3P		PDIA3P	colon_sigmoid	sig		1	146649692	146651206	blup	0.108218	1.04408e-06	-0.51	0.000178	0	1:144977648-1:148360712
ENSG00000131781		FMO5	colon_sigmoid	sig	protein_coding	1	146646930	146714700	blup	0.0515987	0.000672332	-0.46	0.000174	0	1:144977648-1:148360712
ENSG00000268043		NBPF12	colon_sigmoid	sig	protein_coding	1	146373546	146467744	enet	0.0354006	0.00422248	-0.446	0.000173	0	1:144977648-1:148360712
ENSG00000131778		CHD1L	colon_sigmoid	sig	protein_coding	1	146714291	146767443	lasso	0.121537	2.20172e-07	0.37	0.000168	0	1:144977648-1:148360712
RP11-337C18.8		RP11-337C18.8	colon_sigmoid	sig		1	146644350	146683136	blup	0.0333998	0.00530569	-0.212	0.00016	0	1:144977648-1:148360712
RP11-495P10.3		RP11-495P10.3	colon_sigmoid	sig		1	147801124	147816764	blup	0.0472781	0.00109631	0.125	0.000158	0	1:144977648-1:148360712
RP11-495P10.2		RP11-495P10.2	colon_sigmoid	sig		1	147835127	147931933	blup	0.0499632	0.000808998	-0.0446	0.000157	0	1:144977648-1:148360712
ENSG00000162836		ACP6	colon_sigmoid	sig	protein_coding	1	147101453	147142618	lasso	0.466908	2.37824e-29	0.0216	0.000157	0	1:144977648-1:148360712
NULL.MODEL		NULL			NULL	20						0	0.999	0	20:3828413-20:5477609
RP11-119B16.2		RP11-119B16.2	colon_sigmoid	sig		20	3868886	3869485	lasso	0.128649	9.52065e-08	0.825	0.000218	0	20:3828413-20:5477609
ENSG00000089063		TMEM230	colon_sigmoid	sig	protein_coding	20	5080486	5093749	lasso	0.238234	1.0423e-13	-0.674	0.000195	0	20:3828413-20:5477609
RP5-828H9.1		RP5-828H9.1	colon_sigmoid	sig		20	5451853	5455828	lasso	0.417496	1.77583e-25	0.598	0.000186	0	20:3828413-20:5477609
ENSG00000171873		ADRA1D	colon_sigmoid	sig	protein_coding	20	4201329	4229721	lasso	0.0228077	0.0179821	0.0962	0.000157	0	20:3828413-20:5477609
NULL.MODEL		NULL			NULL	21						0	0.992	0	21:9412099-21:15950842
ENSG00000215559		ANKRD20A11P	colon_sigmoid	sig	transcribed_unprocessed_pseudogene	21	15281895	15352758	blup	0.0679316	0.000105819	2.68	0.00522	0	21:9412099-21:15950842
ENSG00000228314		CYP4F29P	colon_sigmoid	sig	transcribed_unprocessed_pseudogene	21	15215454	15220685	lasso	0.146616	1.11712e-08	2.33	0.00219	0	21:9412099-21:15950842
ENSG00000188992		LIPI	colon_sigmoid	sig	protein_coding	21	15481134	15583166	enet	0.0918266	6.93406e-06	1.08	0.000282	0	21:9412099-21:15950842
AP001347.6		AP001347.6	colon_sigmoid	sig		21	15399742	15516789	lasso	0.180451	1.777e-10	-0.232	0.000162	0	21:9412099-21:15950842
NULL.MODEL		NULL			NULL	22						0	0.991	0	22:39307894-22:40545595
RP3-508I15.22		RP3-508I15.22	colon_sigmoid	sig		22	39139500	39139915	blup	0.0861509	1.32904e-05	-2.62	0.00436	0	22:39307894-22:40545595
ENSG00000221890		NPTXR	colon_sigmoid	sig	protein_coding	22	39214457	39239987	blup	0.0476395	0.00105237	-2.6	0.00419	0	22:39307894-22:40545595
ENSG00000239713		APOBEC3G	colon_sigmoid	sig	protein_coding	22	39473010	39483748	lasso	0.295567	3.76214e-17	1.09	0.00028	0	22:39307894-22:40545595
ENSG00000128272		ATF4	colon_sigmoid	sig	protein_coding	22	39915700	39918691	lasso	0.130481	7.66474e-08	1.06	0.000272	0	22:39307894-22:40545595
ENSG00000243811		APOBEC3D	colon_sigmoid	sig	protein_coding	22	39417118	39429281	blup	0.0419129	0.00201365	-0.944	0.000243	0	22:39307894-22:40545595
ENSG00000100211		CBY1	colon_sigmoid	sig	protein_coding	22	39052645	39069859	lasso	0.287	1.27803e-16	-0.118	0.000159	0	22:39307894-22:40545595
NULL.MODEL		NULL			NULL	3						0	1	0	3:85582231-3:87409732
ENSG00000064835		POU1F1	colon_sigmoid	sig	protein_coding	3	87308554	87325737	blup	0.0687769	9.61441e-05	0.62	0.000188	0	3:85582231-3:87409732
NULL.MODEL		NULL			NULL	3						0	0.999	0	3:110513959-3:112815474
ENSG00000091986		CCDC80	colon_sigmoid	sig	protein_coding	3	112323407	112368377	blup	0.063709	0.000170769	0.893	0.000231	0	3:110513959-3:112815474
ENSG00000138459		SLC35A5	colon_sigmoid	sig	protein_coding	3	112280894	112304424	lasso	0.0227946	0.0180096	0.426	0.000171	0	3:110513959-3:112815474
RP11-572C15.6		RP11-572C15.6	colon_sigmoid	sig		3	112315641	112320749	lasso	0.0849333	1.52764e-05	0.406	0.00017	0	3:110513959-3:112815474
ENSG00000163607		GTPBP8	colon_sigmoid	sig	protein_coding	3	112710001	112733907	blup	0.023546	0.0165011	-0.108	0.000157	0	3:110513959-3:112815474
RP11-572M11.3		RP11-572M11.3	colon_sigmoid	sig		3	112861197	112886666	enet	0.0890231	9.56489e-06	0.0347	0.000157	0	3:110513959-3:112815474
NULL.MODEL		NULL			NULL	4						0	0.999	0	4:152782184-4:154477641
PET112		PET112	colon_sigmoid	sig		4	152591656	152682175	lasso	0.135669	4.13942e-08	-0.522	0.000179	0	4:152782184-4:154477641
ENSG00000164144		ARFIP1	colon_sigmoid	sig	protein_coding	4	153701089	153839615	lasso	0.325658	4.56472e-19	-0.411	0.00017	0	4:152782184-4:154477641
RP11-164P12.3		RP11-164P12.3	colon_sigmoid	sig		4	152595635	152599045	blup	0.0478572	0.00102675	0.288	0.000163	0	4:152782184-4:154477641
NULL.MODEL		NULL			NULL	6						0	0.999	0	6:23936635-6:24851787
ENSG00000112294		ALDH5A1	colon_sigmoid	sig	protein_coding	6	24495080	24537435	lasso	0.104303	1.64452e-06	1.03	0.000261	0	6:23936635-6:24851787
ENSG00000124532		MRS2	colon_sigmoid	sig	protein_coding	6	24403153	24425810	enet	0.170043	6.45208e-10	-0.722	0.000202	0	6:23936635-6:24851787
ENSG00000112293		GPLD1	colon_sigmoid	sig	protein_coding	6	24428405	24489850	lasso	0.170878	5.82058e-10	-0.588	0.000185	0	6:23936635-6:24851787
ENSG00000112308		C6orf62	colon_sigmoid	sig	protein_coding	6	24705294	24721064	blup	0.109722	8.76566e-07	-0.185	0.000159	0	6:23936635-6:24851787
NULL.MODEL		NULL			NULL	8						0	1	0	8:13945033-8:15991660
ENSG00000104723		TUSC3	colon_sigmoid	sig	protein_coding	8	15274724	15624158	lasso	0.0183492	0.0303437	0.644	0.000191	0	8:13945033-8:15991660

## Sheet: Div_Chao1_RNT
ens_gene_id	ens_tx_id	mol_name	tissue	ref_name	type	chrom	tx_start	tx_stop	inference	cv.R2	cv.R2.pval	twas_z	pip	in_cred_set	region
NULL.MODEL		NULL			NULL	10						0	1	0	10:53616629-10:55102828
ENSG00000107984		DKK1	colon_sigmoid	sig	protein_coding	10	54074056	54077802	blup	0.076272	4.10281e-05	1.02	0.00026	0	10:53616629-10:55102828
NULL.MODEL		NULL			NULL	10						0	0.999	0	10:92007112-10:93334954
ENSG00000107854		TNKS2	colon_sigmoid	sig	protein_coding	10	93558069	93625033	enet	0.271086	1.19394e-15	-1.05	0.000267	0	10:92007112-10:93334954
ENSG00000148680		HTR7	colon_sigmoid	sig	protein_coding	10	92500578	92617671	blup	0.103783	1.74657e-06	0.225	0.00016	0	10:92007112-10:93334954
TNKS2-AS1		TNKS2-AS1	colon_sigmoid	sig		10	93542596	93558048	lasso	0.363567	1.32971e-21	-0.109	0.000157	0	10:92007112-10:93334954
NULL.MODEL		NULL			NULL	10						0	0.997	0	10:123900545-10:125869346
RP11-500G22.2		RP11-500G22.2	colon_sigmoid	sig		10	123687827	123711480	blup	0.267903	1.85616e-15	-2.07	0.00125	0	10:123900545-10:125869346
ENSG00000182022		CHST15	colon_sigmoid	sig	protein_coding	10	125767184	125853206	blup	0.0361851	0.00386134	-1.61	0.000553	0	10:123900545-10:125869346
ENSG00000154478		GPR26	colon_sigmoid	sig	protein_coding	10	125425871	125454123	lasso	0.220926	1.02125e-12	0.756	0.000207	0	10:123900545-10:125869346
ENSG00000107679		PLEKHA1	colon_sigmoid	sig	protein_coding	10	124134212	124191867	enet	0.151297	6.35295e-09	-0.727	0.000203	0	10:123900545-10:125869346
ENSG00000254636		ARMS2	colon_sigmoid	sig	protein_coding	10	124214169	124216868	lasso	0.231173	2.66e-13	0.593	0.000186	0	10:123900545-10:125869346
ENSG00000138152		BTBD16	colon_sigmoid	sig	protein_coding	10	124030821	124097677	lasso	0.508006	7.48558e-33	-0.569	0.000183	0	10:123900545-10:125869346
NULL.MODEL		NULL			NULL	12						0	0.998	0	12:20864133-12:23820527
ENSG00000111711		GOLT1B	colon_sigmoid	sig	protein_coding	12	21654715	21671342	blup	0.0288009	0.00898793	-2.17	0.00154	0	12:20864133-12:23820527
ENSG00000121350		PYROXD1	colon_sigmoid	sig	protein_coding	12	21590549	21623300	enet	0.271136	1.18556e-15	1.5	0.000466	0	12:20864133-12:23820527
ENSG00000111731		C2CD5	colon_sigmoid	sig	protein_coding	12	22601517	22697480	enet	0.0823623	2.04925e-05	-0.51	0.000178	0	12:20864133-12:23820527
ENSG00000111728		ST8SIA1	colon_sigmoid	sig	protein_coding	12	22216707	22589975	lasso	0.0681425	0.000103318	0.0671	0.000157	0	12:20864133-12:23820527
ENSG00000111713		GYS2	colon_sigmoid	sig	protein_coding	12	21689123	21757781	blup	0.054881	0.000463795	-0.0315	0.000157	0	12:20864133-12:23820527
NULL.MODEL		NULL			NULL	14						0	0.999	0	14:19002732-14:21589176
ENSG00000129484		PARP2	colon_sigmoid	sig	protein_coding	14	20811845	20826064	lasso	0.0573582	0.000350442	-1.01	0.000256	0	14:19002732-14:21589176
ENSG00000232070		TMEM253	colon_sigmoid	sig	protein_coding	14	21567174	21571883	enet	0.0948505	4.89808e-06	-0.724	0.000202	0	14:19002732-14:21589176
ENSG00000092094		OSGEP	colon_sigmoid	sig	protein_coding	14	20914570	20923264	enet	0.518485	8.60858e-34	-0.167	0.000159	0	14:19002732-14:21589176
ENSG00000092203		TOX4	colon_sigmoid	sig	protein_coding	14	21944833	21967168	enet	0.0744613	5.04126e-05	0.126	0.000158	0	14:19002732-14:21589176
RP11-203M5.7		RP11-203M5.7	colon_sigmoid	sig		14	20919744	20920077	lasso	0.258297	6.95515e-15	0.00197	0.000157	0	14:19002732-14:21589176
NULL.MODEL		NULL			NULL	18						0	1	0	18:3891682-18:5834180
ENSG00000082397		EPB41L3	colon_sigmoid	sig	protein_coding	18	5392383	5630699	lasso	0.362288	1.62803e-21	-0.258	0.000161	0	18:3891682-18:5834180
ENSG00000263753		LINC00667	colon_sigmoid	sig	lncRNA	18	5238598	5246507	lasso	0.403553	1.92236e-24	-0.158	0.000158	0	18:3891682-18:5834180
NULL.MODEL		NULL			NULL	1						0	0.998	0	1:166460527-1:169086221
ENSG00000143155		TIPRL	colon_sigmoid	sig	protein_coding	1	168148171	168169950	lasso	0.0552995	0.000442349	2.05	0.0012	0	1:166460527-1:169086221
ENSG00000143156		NME7	colon_sigmoid	sig	protein_coding	1	169101961	169337205	lasso	0.44575	1.19212e-27	0.844	0.000222	0	1:166460527-1:169086221
ENSG00000225171		DUTP6	colon_sigmoid	sig	processed_pseudogene	1	166837985	166838446	lasso	0.327625	3.39876e-19	0.817	0.000217	0	1:166460527-1:169086221
ENSG00000143194		MAEL	colon_sigmoid	sig	protein_coding	1	166958346	166991451	lasso	0.47335	7.00363e-30	0.797	0.000214	0	1:166460527-1:169086221
ENSG00000117477		CCDC181	colon_sigmoid	sig	protein_coding	1	169364108	169429907	lasso	0.170491	6.10537e-10	0.492	0.000176	0	1:166460527-1:169086221
ENSG00000188859		FAM78B	colon_sigmoid	sig	protein_coding	1	166026674	166136206	blup	0.0366923	0.00364461	-0.172	0.000159	0	1:166460527-1:169086221
NULL.MODEL		NULL			NULL	2						0	0.999	0	2:19692404-2:21049807
C2orf43		C2orf43	colon_sigmoid	sig		2	20883788	21022882	lasso	0.173705	4.10568e-10	0.0947	0.000157	0	2:19692404-2:21049807
RP11-130L8.2		RP11-130L8.2	colon_sigmoid	sig		2	20786008	20786446	lasso	0.0602736	0.000251965	-0.0701	0.000157	0	2:19692404-2:21049807
ENSG00000183891		TTC32	colon_sigmoid	sig	protein_coding	2	20096404	20101747	lasso	0.28833	1.05805e-16	0.023	0.000156	0	2:19692404-2:21049807
ENSG00000132031		MATN3	colon_sigmoid	sig	protein_coding	2	20191872	20212455	lasso	0.222101	8.75951e-13	0.0218	0.000156	0	2:19692404-2:21049807
NULL.MODEL		NULL			NULL	2						0	0.998	0	2:105125034-2:106209976
ENSG00000071051		NCK2	colon_sigmoid	sig	protein_coding	2	106361354	106510730	enet	0.0339149	0.0050025	-1.9	0.000906	0	2:105125034-2:106209976
ENSG00000135972		MRPS9	colon_sigmoid	sig	protein_coding	2	105654441	105716418	enet	0.239205	9.15817e-14	-1.55	0.000508	0	2:105125034-2:106209976
C2orf40		C2orf40	colon_sigmoid	sig		2	106679702	106694615	blup	0.0943235	5.20426e-06	-1.22	0.000325	0	2:105125034-2:106209976
NULL.MODEL		NULL			NULL	2						0	0.999	0	2:159577307-2:161769655
ENSG00000153246		PLA2R1	colon_sigmoid	sig	protein_coding	2	160788519	160919121	lasso	0.216943	1.71504e-12	1.39	0.0004	0	2:159577307-2:161769655
AC009961.3		AC009961.3	colon_sigmoid	sig		2	160527219	160568946	blup	0.019087	0.0278113	0.539	0.00018	0	2:159577307-2:161769655
ENSG00000115221		ITGB6	colon_sigmoid	sig	protein_coding	2	160956177	161128399	lasso	0.166398	1.01002e-09	-0.473	0.000175	0	2:159577307-2:161769655
ENSG00000163331		DAPL1	colon_sigmoid	sig	protein_coding	2	159651829	159710266	lasso	0.192799	3.77604e-11	0.422	0.000171	0	2:159577307-2:161769655
ENSG00000054219		LY75	colon_sigmoid	sig	protein_coding	2	160659866	160761260	lasso	0.365661	9.53668e-22	0.402	0.000169	0	2:159577307-2:161769655
ENSG00000251491		OR7E28P	colon_sigmoid	sig	transcribed_unprocessed_pseudogene	2	159718823	159719797	lasso	0.0664306	0.000125452	-0.302	0.000164	0	2:159577307-2:161769655
ENSG00000196151		WDSUB1	colon_sigmoid	sig	protein_coding	2	160092304	160143310	lasso	0.365716	9.4542e-22	0.00476	0.000156	0	2:159577307-2:161769655
NULL.MODEL		NULL			NULL	3						0	1	0	3:20091348-3:21643707
ENSG00000163576		EFHB	colon_sigmoid	sig	protein_coding	3	19920964	19988517	lasso	0.650078	1.05494e-47	-0.681	0.000196	0	3:20091348-3:21643707
NULL.MODEL		NULL			NULL	3						0	0.999	0	3:154714251-3:156008019
ENSG00000174912		METTL15P1	colon_sigmoid	sig	processed_pseudogene	3	156431673	156432717	blup	0.0235124	0.0165657	-1.02	0.000261	0	3:154714251-3:156008019
ENSG00000114850		SSR3	colon_sigmoid	sig	protein_coding	3	156257929	156272973	blup	0.0666703	0.000122088	-0.378	0.000168	0	3:154714251-3:156008019
ENSG00000174928		C3orf33	colon_sigmoid	sig	protein_coding	3	155480401	155524140	blup	0.0048302	0.161408	-0.155	0.000158	0	3:154714251-3:156008019
ENSG00000114805		PLCH1	colon_sigmoid	sig	protein_coding	3	155093369	155462856	lasso	0.0293965	0.00839308	0.144	0.000158	0	3:154714251-3:156008019
ENSG00000169359		SLC33A1	colon_sigmoid	sig	protein_coding	3	155538813	155572218	blup	0.0464083	0.00120978	0.0166	0.000157	0	3:154714251-3:156008019
NULL.MODEL		NULL			NULL	4						0	0.99	0	4:77130707-4:79093979
ENSG00000138767		CNOT6L	colon_sigmoid	sig	protein_coding	4	78634541	78740769	lasso	0.0876445	1.12016e-05	-2.68	0.0052	0	4:77130707-4:79093979
ENSG00000163749		CCDC158	colon_sigmoid	sig	protein_coding	4	77234155	77343021	enet	0.162777	1.57388e-09	2.34	0.00227	0	4:77130707-4:79093979
ENSG00000138750		NUP54	colon_sigmoid	sig	protein_coding	4	77035812	77069668	lasso	0.424603	5.16146e-26	-2.05	0.00122	0	4:77130707-4:79093979
SEPT11		SEPT11	colon_sigmoid	sig		4	77870856	77961537	blup	0.0256829	0.0128782	-1.57	0.000519	0	4:77130707-4:79093979
ENSG00000138759		FRAS1	colon_sigmoid	sig	protein_coding	4	78978724	79465423	blup	0.0374299	0.0033511	-1.48	0.000454	0	4:77130707-4:79093979
ENSG00000272414		FAM47E-STBD1	colon_sigmoid	sig	protein_coding	4	77227179	77232752	enet	0.11274	6.16676e-07	-0.856	0.000226	0	4:77130707-4:79093979
ENSG00000189157		FAM47E	colon_sigmoid	sig	protein_coding	4	77135193	77204933	lasso	0.197955	1.96524e-11	-0.83	0.000221	0	4:77130707-4:79093979
ENSG00000156219		ART3	colon_sigmoid	sig	protein_coding	4	76932337	77033955	enet	0.289715	8.68731e-17	0.49	0.000178	0	4:77130707-4:79093979
ENSG00000138744		NAAA	colon_sigmoid	sig	protein_coding	4	76831809	76862102	enet	0.41502	2.72193e-25	-0.301	0.000165	0	4:77130707-4:79093979
NULL.MODEL		NULL			NULL	7						0	0.999	0	7:113712387-7:116780178
ENSG00000135269		TES	colon_sigmoid	sig	protein_coding	7	115850547	115898837	blup	0.0476966	0.00104559	-0.512	0.000178	0	7:113712387-7:116780178
ENSG00000135272		MDFIC	colon_sigmoid	sig	protein_coding	7	114562209	114659256	lasso	0.129118	9.00638e-08	-0.473	0.000174	0	7:113712387-7:116780178
AC073130.1		AC073130.1	colon_sigmoid	sig		7	115915660	115926788	lasso	0.0125512	0.0608215	-0.447	0.000172	0	7:113712387-7:116780178
ENSG00000198898		CAPZA2	colon_sigmoid	sig	protein_coding	7	116451124	116562103	lasso	0.169351	7.02613e-10	-0.237	0.000161	0	7:113712387-7:116780178
ENSG00000105976		MET	colon_sigmoid	sig	protein_coding	7	116312444	116438440	lasso	0.0619028	0.000209529	-0.0187	0.000156	0	7:113712387-7:116780178
NULL.MODEL		NULL			NULL	7						0	1	0	7:154965016-7:156065179
ENSG00000182648		LINC01006	colon_sigmoid	sig	lncRNA	7	156264890	156398458	lasso	0.217256	1.64671e-12	0.611	0.000188	0	7:154965016-7:156065179
C7orf13		C7orf13	colon_sigmoid	sig		7	156431057	156433348	lasso	0.206738	6.40332e-12	0.0915	0.000157	0	7:154965016-7:156065179

## Sheet: Div_NumberGenera_RNT
ens_gene_id	ens_tx_id	mol_name	tissue	ref_name	type	chrom	tx_start	tx_stop	inference	cv.R2	cv.R2.pval	twas_z	pip	in_cred_set	region
NULL.MODEL		NULL			NULL	10						0	1	0	10:53616629-10:55102828
ENSG00000107984		DKK1	colon_sigmoid	sig	protein_coding	10	54074056	54077802	blup	0.076272	4.10281e-05	1.12	0.000287	0	10:53616629-10:55102828
NULL.MODEL		NULL			NULL	10						0	0.999	0	10:92007112-10:93334954
ENSG00000107854		TNKS2	colon_sigmoid	sig	protein_coding	10	93558069	93625033	enet	0.271086	1.19394e-15	-1.09	0.000279	0	10:92007112-10:93334954
ENSG00000148680		HTR7	colon_sigmoid	sig	protein_coding	10	92500578	92617671	blup	0.103783	1.74657e-06	0.327	0.000165	0	10:92007112-10:93334954
TNKS2-AS1		TNKS2-AS1	colon_sigmoid	sig		10	93542596	93558048	lasso	0.363567	1.32971e-21	0.0574	0.000157	0	10:92007112-10:93334954
NULL.MODEL		NULL			NULL	12						0	0.998	0	12:20864133-12:23820527
ENSG00000111711		GOLT1B	colon_sigmoid	sig	protein_coding	12	21654715	21671342	blup	0.0288009	0.00898793	-2.08	0.00128	0	12:20864133-12:23820527
ENSG00000121350		PYROXD1	colon_sigmoid	sig	protein_coding	12	21590549	21623300	enet	0.271136	1.18556e-15	1.45	0.000439	0	12:20864133-12:23820527
ENSG00000111728		ST8SIA1	colon_sigmoid	sig	protein_coding	12	22216707	22589975	lasso	0.0681425	0.000103318	0.465	0.000174	0	12:20864133-12:23820527
ENSG00000111731		C2CD5	colon_sigmoid	sig	protein_coding	12	22601517	22697480	enet	0.0823623	2.04925e-05	-0.398	0.000169	0	12:20864133-12:23820527
ENSG00000111713		GYS2	colon_sigmoid	sig	protein_coding	12	21689123	21757781	blup	0.054881	0.000463795	0.233	0.000161	0	12:20864133-12:23820527
NULL.MODEL		NULL			NULL	12						0	0.999	0	12:115503493-12:117087335
RP11-116D17.3		RP11-116D17.3	colon_sigmoid	sig		12	115737393	115738513	enet	0.0950451	4.78958e-06	1.32	0.000368	0	12:115503493-12:117087335
ENSG00000196668		LINC00173	colon_sigmoid	sig	lncRNA	12	116971227	116974318	enet	0.033318	0.00535552	-0.195	0.000159	0	12:115503493-12:117087335
ENSG00000174989		FBXW8	colon_sigmoid	sig	protein_coding	12	117348761	117468953	blup	0.0258405	0.0126456	-0.064	0.000157	0	12:115503493-12:117087335
NULL.MODEL		NULL			NULL	14						0	0.999	0	14:19002732-14:21589176
ENSG00000129484		PARP2	colon_sigmoid	sig	protein_coding	14	20811845	20826064	lasso	0.0573582	0.000350442	-1.24	0.00033	0	14:19002732-14:21589176
ENSG00000232070		TMEM253	colon_sigmoid	sig	protein_coding	14	21567174	21571883	enet	0.0948505	4.89808e-06	-1.04	0.000266	0	14:19002732-14:21589176
ENSG00000092094		OSGEP	colon_sigmoid	sig	protein_coding	14	20914570	20923264	enet	0.518485	8.60858e-34	-0.362	0.000167	0	14:19002732-14:21589176
RP11-203M5.7		RP11-203M5.7	colon_sigmoid	sig		14	20919744	20920077	lasso	0.258297	6.95515e-15	-0.215	0.00016	0	14:19002732-14:21589176
ENSG00000092203		TOX4	colon_sigmoid	sig	protein_coding	14	21944833	21967168	enet	0.0744613	5.04126e-05	0.193	0.000159	0	14:19002732-14:21589176
NULL.MODEL		NULL			NULL	18						0	1	0	18:3891682-18:5834180
ENSG00000082397		EPB41L3	colon_sigmoid	sig	protein_coding	18	5392383	5630699	lasso	0.362288	1.62803e-21	-0.382	0.000168	0	18:3891682-18:5834180
ENSG00000263753		LINC00667	colon_sigmoid	sig	lncRNA	18	5238598	5246507	lasso	0.403553	1.92236e-24	-0.169	0.000159	0	18:3891682-18:5834180
NULL.MODEL		NULL			NULL	1						0	0.998	0	1:166460527-1:169086221
ENSG00000143155		TIPRL	colon_sigmoid	sig	protein_coding	1	168148171	168169950	lasso	0.0552995	0.000442349	1.9	0.000917	0	1:166460527-1:169086221
ENSG00000143194		MAEL	colon_sigmoid	sig	protein_coding	1	166958346	166991451	lasso	0.47335	7.00363e-30	1.14	0.000295	0	1:166460527-1:169086221
ENSG00000225171		DUTP6	colon_sigmoid	sig	processed_pseudogene	1	166837985	166838446	lasso	0.327625	3.39876e-19	0.978	0.00025	0	1:166460527-1:169086221
ENSG00000143156		NME7	colon_sigmoid	sig	protein_coding	1	169101961	169337205	lasso	0.44575	1.19212e-27	0.926	0.000238	0	1:166460527-1:169086221
ENSG00000117477		CCDC181	colon_sigmoid	sig	protein_coding	1	169364108	169429907	lasso	0.170491	6.10537e-10	0.559	0.000182	0	1:166460527-1:169086221
ENSG00000188859		FAM78B	colon_sigmoid	sig	protein_coding	1	166026674	166136206	blup	0.0366923	0.00364461	-0.0975	0.000157	0	1:166460527-1:169086221
NULL.MODEL		NULL			NULL	2						0	0.999	0	2:105125034-2:106209976
ENSG00000071051		NCK2	colon_sigmoid	sig	protein_coding	2	106361354	106510730	enet	0.0339149	0.0050025	-1.74	0.000681	0	2:105125034-2:106209976
C2orf40		C2orf40	colon_sigmoid	sig		2	106679702	106694615	blup	0.0943235	5.20426e-06	-1.31	0.000362	0	2:105125034-2:106209976
ENSG00000135972		MRPS9	colon_sigmoid	sig	protein_coding	2	105654441	105716418	enet	0.239205	9.15817e-14	-1.24	0.000331	0	2:105125034-2:106209976
NULL.MODEL		NULL			NULL	2						0	0.999	0	2:159577307-2:161769655
ENSG00000153246		PLA2R1	colon_sigmoid	sig	protein_coding	2	160788519	160919121	lasso	0.216943	1.71504e-12	1.31	0.000363	0	2:159577307-2:161769655
ENSG00000163331		DAPL1	colon_sigmoid	sig	protein_coding	2	159651829	159710266	lasso	0.192799	3.77604e-11	0.548	0.000181	0	2:159577307-2:161769655
AC009961.3		AC009961.3	colon_sigmoid	sig		2	160527219	160568946	blup	0.019087	0.0278113	0.505	0.000177	0	2:159577307-2:161769655
ENSG00000115221		ITGB6	colon_sigmoid	sig	protein_coding	2	160956177	161128399	lasso	0.166398	1.01002e-09	-0.458	0.000173	0	2:159577307-2:161769655
ENSG00000054219		LY75	colon_sigmoid	sig	protein_coding	2	160659866	160761260	lasso	0.365661	9.53668e-22	0.349	0.000166	0	2:159577307-2:161769655
ENSG00000251491		OR7E28P	colon_sigmoid	sig	transcribed_unprocessed_pseudogene	2	159718823	159719797	lasso	0.0664306	0.000125452	-0.332	0.000165	0	2:159577307-2:161769655
ENSG00000196151		WDSUB1	colon_sigmoid	sig	protein_coding	2	160092304	160143310	lasso	0.365716	9.4542e-22	0.326	0.000165	0	2:159577307-2:161769655
NULL.MODEL		NULL			NULL	3						0	1	0	3:20091348-3:21643707
ENSG00000163576		EFHB	colon_sigmoid	sig	protein_coding	3	19920964	19988517	lasso	0.650078	1.05494e-47	-0.698	0.000198	0	3:20091348-3:21643707
NULL.MODEL		NULL			NULL	3						0	0.999	0	3:154714251-3:156008019
ENSG00000174912		METTL15P1	colon_sigmoid	sig	processed_pseudogene	3	156431673	156432717	blup	0.0235124	0.0165657	-1.31	0.000362	0	3:154714251-3:156008019
ENSG00000169359		SLC33A1	colon_sigmoid	sig	protein_coding	3	155538813	155572218	blup	0.0464083	0.00120978	0.278	0.000162	0	3:154714251-3:156008019
ENSG00000174928		C3orf33	colon_sigmoid	sig	protein_coding	3	155480401	155524140	blup	0.0048302	0.161408	0.2	0.00016	0	3:154714251-3:156008019
ENSG00000114805		PLCH1	colon_sigmoid	sig	protein_coding	3	155093369	155462856	lasso	0.0293965	0.00839308	0.193	0.000159	0	3:154714251-3:156008019
ENSG00000114850		SSR3	colon_sigmoid	sig	protein_coding	3	156257929	156272973	blup	0.0666703	0.000122088	0.0213	0.000157	0	3:154714251-3:156008019
NULL.MODEL		NULL			NULL	4						0	0.992	0	4:77130707-4:79093979
ENSG00000138767		CNOT6L	colon_sigmoid	sig	protein_coding	4	78634541	78740769	lasso	0.0876445	1.12016e-05	-2.6	0.0042	0	4:77130707-4:79093979
ENSG00000163749		CCDC158	colon_sigmoid	sig	protein_coding	4	77234155	77343021	enet	0.162777	1.57388e-09	2.12	0.00139	0	4:77130707-4:79093979
ENSG00000138750		NUP54	colon_sigmoid	sig	protein_coding	4	77035812	77069668	lasso	0.424603	5.16146e-26	-1.74	0.000683	0	4:77130707-4:79093979
ENSG00000138759		FRAS1	colon_sigmoid	sig	protein_coding	4	78978724	79465423	blup	0.0374299	0.0033511	-1.44	0.000429	0	4:77130707-4:79093979
SEPT11		SEPT11	colon_sigmoid	sig		4	77870856	77961537	blup	0.0256829	0.0128782	-1.43	0.000424	0	4:77130707-4:79093979
ENSG00000189157		FAM47E	colon_sigmoid	sig	protein_coding	4	77135193	77204933	lasso	0.197955	1.96524e-11	-1.09	0.000281	0	4:77130707-4:79093979
ENSG00000272414		FAM47E-STBD1	colon_sigmoid	sig	protein_coding	4	77227179	77232752	enet	0.11274	6.16676e-07	-0.731	0.000205	0	4:77130707-4:79093979
ENSG00000156219		ART3	colon_sigmoid	sig	protein_coding	4	76932337	77033955	enet	0.289715	8.68731e-17	0.667	0.000195	0	4:77130707-4:79093979
ENSG00000138744		NAAA	colon_sigmoid	sig	protein_coding	4	76831809	76862102	enet	0.41502	2.72193e-25	0.266	0.000163	0	4:77130707-4:79093979
NULL.MODEL		NULL			NULL	7						0	0.999	0	7:113712387-7:116780178
AC073130.1		AC073130.1	colon_sigmoid	sig		7	115915660	115926788	lasso	0.0125512	0.0608215	-0.752	0.000206	0	7:113712387-7:116780178
ENSG00000135269		TES	colon_sigmoid	sig	protein_coding	7	115850547	115898837	blup	0.0476966	0.00104559	-0.749	0.000206	0	7:113712387-7:116780178
ENSG00000198898		CAPZA2	colon_sigmoid	sig	protein_coding	7	116451124	116562103	lasso	0.169351	7.02613e-10	-0.42	0.00017	0	7:113712387-7:116780178
ENSG00000135272		MDFIC	colon_sigmoid	sig	protein_coding	7	114562209	114659256	lasso	0.129118	9.00638e-08	-0.326	0.000165	0	7:113712387-7:116780178
ENSG00000105976		MET	colon_sigmoid	sig	protein_coding	7	116312444	116438440	lasso	0.0619028	0.000209529	-0.277	0.000162	0	7:113712387-7:116780178
NULL.MODEL		NULL			NULL	7						0	1	0	7:154965016-7:156065179
ENSG00000182648		LINC01006	colon_sigmoid	sig	lncRNA	7	156264890	156398458	lasso	0.217256	1.64671e-12	0.939	0.00024	0	7:154965016-7:156065179
C7orf13		C7orf13	colon_sigmoid	sig		7	156431057	156433348	lasso	0.206738	6.40332e-12	0.452	0.000173	0	7:154965016-7:156065179

## Sheet: Div_Shannon_RNT
ens_gene_id	ens_tx_id	mol_name	tissue	ref_name	type	chrom	tx_start	tx_stop	inference	cv.R2	cv.R2.pval	twas_z	pip	in_cred_set	region
NULL.MODEL		NULL			NULL	10						0	0.999	0	10:92007112-10:93334954
ENSG00000148680		HTR7	colon_sigmoid	sig	protein_coding	10	92500578	92617671	blup	0.103783	1.74657e-06	-0.78	0.00021	0	10:92007112-10:93334954
ENSG00000107854		TNKS2	colon_sigmoid	sig	protein_coding	10	93558069	93625033	enet	0.271086	1.19394e-15	-0.28	0.000162	0	10:92007112-10:93334954
TNKS2-AS1		TNKS2-AS1	colon_sigmoid	sig		10	93542596	93558048	lasso	0.363567	1.32971e-21	-0.263	0.000162	0	10:92007112-10:93334954
NULL.MODEL		NULL			NULL	12						0	0.999	0	12:5321472-12:6419753
ENSG00000047617		ANO2	colon_sigmoid	sig	protein_coding	12	5641035	6055398	lasso	0.0651304	0.00014537	-1.43	0.000422	0	12:5321472-12:6419753
ENSG00000215039		CD27-AS1	colon_sigmoid	sig	lncRNA	12	6548327	6560060	enet	0.0979984	3.40827e-06	-0.64	0.000191	0	12:5321472-12:6419753
NULL.MODEL		NULL			NULL	12						0	1	0	12:23821568-12:25370426
CASC1		CASC1	colon_sigmoid	sig		12	25261354	25348096	lasso	0.175269	3.38283e-10	0.307	0.000164	0	12:23821568-12:25370426
NULL.MODEL		NULL			NULL	13						0	0.999	0	13:19020095-13:20686602
ENSG00000165475		CRYL1	colon_sigmoid	sig	protein_coding	13	20977806	21099996	blup	0.0134633	0.0544383	1.28	0.000346	0	13:19020095-13:20686602
ENSG00000032742		IFT88	colon_sigmoid	sig	protein_coding	13	21140585	21265503	blup	0.157632	2.94732e-09	0.544	0.000181	0	13:19020095-13:20686602
NULL.MODEL		NULL			NULL	1						0	0.999	0	1:178954470-1:181142993
ENSG00000116191		RALGPS2	colon_sigmoid	sig	protein_coding	1	178745817	178889238	blup	0.00165094	0.249758	-1.65	0.000593	0	1:178954470-1:181142993
ENSG00000162782		TDRD5	colon_sigmoid	sig	protein_coding	1	179560748	179660407	lasso	0.1985	1.83369e-11	-1.51	0.000473	0	1:178954470-1:181142993
ENSG00000186283		TOR3A	colon_sigmoid	sig	protein_coding	1	179050512	179067158	lasso	0.239747	8.51818e-14	-0.232	0.000161	0	1:178954470-1:181142993
NULL.MODEL		NULL			NULL	20						0	0.909	0	20:697600-20:2469501
ENSG00000101282		RSPO4	colon_sigmoid	sig	protein_coding	20	939095	982907	lasso	0.429701	2.10723e-26	-3.63	0.0896	0	20:697600-20:2469501
ENSG00000149488		TMC2	colon_sigmoid	sig	protein_coding	20	2517253	2622430	enet	0.0505043	0.000760955	-1.29	0.000363	0	20:697600-20:2469501
ENSG00000088833		NSFL1C	colon_sigmoid	sig	protein_coding	20	1422807	1448417	blup	0.172188	4.95237e-10	1.08	0.000288	0	20:697600-20:2469501
ENSG00000101307		SIRPB1	colon_sigmoid	sig	protein_coding	20	1544167	1600707	lasso	0.495539	9.25201e-32	-0.688	0.000208	0	20:697600-20:2469501
ENSG00000234684		SDCBP2-AS1	colon_sigmoid	sig	lncRNA	20	1306049	1359378	blup	0.0877421	1.1077e-05	-0.493	0.000186	0	20:697600-20:2469501
ENSG00000125898		FAM110A	colon_sigmoid	sig	protein_coding	20	814358	838106	blup	0.0462312	0.0012343	-0.419	0.000179	0	20:697600-20:2469501
ENSG00000101255		TRIB3	colon_sigmoid	sig	protein_coding	20	361261	378203	lasso	0.20951	4.48386e-12	-0.331	0.000174	0	20:697600-20:2469501
ENSG00000125818		PSMF1	colon_sigmoid	sig	protein_coding	20	1093906	1160596	lasso	0.256211	9.24544e-15	-0.314	0.000173	0	20:697600-20:2469501
ENSG00000196476		C20orf96	colon_sigmoid	sig	protein_coding	20	251504	271390	enet	0.106322	1.30123e-06	0.268	0.000173	0	20:697600-20:2469501
NULL.MODEL		NULL			NULL	2						0	0.998	0	2:46483226-2:47318772
C2orf61		C2orf61	colon_sigmoid	sig		2	47272677	47382517	enet	0.0354242	0.00421116	-2.04	0.00119	0	2:46483226-2:47318772
ENSG00000119888		EPCAM	colon_sigmoid	sig	protein_coding	2	47572297	47614740	blup	0.120565	2.46819e-07	0.837	0.00022	0	2:46483226-2:47318772
ENSG00000250565		ATP6V1E2	colon_sigmoid	sig	protein_coding	2	46717889	46769696	lasso	0.258399	6.85877e-15	0.536	0.00018	0	2:46483226-2:47318772
ENSG00000180398		MCFD2	colon_sigmoid	sig	protein_coding	2	47129009	47168994	lasso	0.224781	6.16815e-13	-0.38	0.000168	0	2:46483226-2:47318772
NULL.MODEL		NULL			NULL	3						0	0.997	0	3:51832507-3:54081158
ENSG00000055955		ITIH4	colon_sigmoid	sig	protein_coding	3	52846991	52864755	lasso	0.313129	2.9312e-18	-1.52	0.000483	0	3:51832507-3:54081158
TMEM110		TMEM110	colon_sigmoid	sig		3	52870235	52931612	enet	0.0863491	1.29922e-05	-1.31	0.000361	0	3:51832507-3:54081158
ENSG00000168268		NT5DC2	colon_sigmoid	sig	protein_coding	3	52558512	52569070	lasso	0.117452	3.5554e-07	1.09	0.000279	0	3:51832507-3:54081158
ENSG00000016391		CHDH	colon_sigmoid	sig	protein_coding	3	53847761	53880417	blup	0.0191854	0.0274905	-0.906	0.000234	0	3:51832507-3:54081158
ENSG00000164081		TEX264	colon_sigmoid	sig	protein_coding	3	51705191	51738339	enet	0.117142	3.68673e-07	0.902	0.000233	0	3:51832507-3:54081158
ENSG00000164080		RAD54L2	colon_sigmoid	sig	protein_coding	3	51575596	51702683	lasso	0.0493087	0.000871198	0.861	0.000225	0	3:51832507-3:54081158
ENSG00000242142		SERBP1P3	colon_sigmoid	sig	processed_pseudogene	3	53098299	53099107	lasso	0.265151	2.71467e-15	0.682	0.000197	0	3:51832507-3:54081158
ENSG00000010322		NISCH	colon_sigmoid	sig	protein_coding	3	52489134	52527087	blup	0.0259422	0.0124977	-0.642	0.000192	0	3:51832507-3:54081158
ENSG00000113812		ACTR8	colon_sigmoid	sig	protein_coding	3	53901093	53916212	enet	0.108999	9.53481e-07	0.578	0.000184	0	3:51832507-3:54081158
ENSG00000163933		RFT1	colon_sigmoid	sig	protein_coding	3	53122499	53164478	lasso	0.568994	1.26665e-38	-0.516	0.000179	0	3:51832507-3:54081158
ENSG00000164088		PPM1M	colon_sigmoid	sig	protein_coding	3	52279841	52284613	blup	0.0936608	5.61637e-06	-0.352	0.000167	0	3:51832507-3:54081158
ENSG00000114904		NEK4	colon_sigmoid	sig	protein_coding	3	52744800	52804965	blup	0.0659488	0.000132493	-0.00292	0.000157	0	3:51832507-3:54081158
NULL.MODEL		NULL			NULL	7						0	0.999	0	7:20124908-7:22507298
AC073072.5		AC073072.5	colon_sigmoid	sig		7	22765014	22766324	enet	0.132216	6.23907e-08	1.12	0.000289	0	7:20124908-7:22507298
AC005682.6		AC005682.6	colon_sigmoid	sig		7	22903493	22920969	blup	0.128507	9.68118e-08	0.6	0.000186	0	7:20124908-7:22507298
AC005682.5		AC005682.5	colon_sigmoid	sig		7	22893797	22901021	enet	0.187069	7.76797e-11	0.38	0.000168	0	7:20124908-7:22507298
ENSG00000105877		DNAH11	colon_sigmoid	sig	protein_coding	7	21582833	21939738	lasso	0.0954585	4.56702e-06	0.302	0.000164	0	7:20124908-7:22507298
NULL.MODEL		NULL			NULL	7						0	0.964	0	7:22508611-7:23469560
AC073072.5		AC073072.5	colon_sigmoid	sig		7	22765014	22766324	enet	0.132216	6.23907e-08	3.33	0.034	0	7:22508611-7:23469560
AC005682.8		AC005682.8	colon_sigmoid	sig		7	22928990	22980809	enet	0.0912307	7.42512e-06	1.75	0.000691	0	7:22508611-7:23469560
ENSG00000196683		TOMM7	colon_sigmoid	sig	protein_coding	7	22852251	22862470	lasso	0.224826	6.13167e-13	1.24	0.000332	0	7:22508611-7:23469560
AC005682.6		AC005682.6	colon_sigmoid	sig		7	22903493	22920969	blup	0.128507	9.68118e-08	1.15	0.0003	0	7:22508611-7:23469560
ENSG00000136235		GPNMB	colon_sigmoid	sig	protein_coding	7	23275586	23314727	blup	0.0134115	0.0547809	-0.863	0.000228	0	7:22508611-7:23469560
NUPL2		NUPL2	colon_sigmoid	sig		7	23221446	23240628	lasso	0.038428	0.00299141	0.256	0.000166	0	7:22508611-7:23469560
KLHL7-AS1		KLHL7-AS1	colon_sigmoid	sig		7	23140847	23145322	enet	0.601617	4.70482e-42	-0.235	0.000166	0	7:22508611-7:23469560
AC005682.5		AC005682.5	colon_sigmoid	sig		7	22893797	22901021	enet	0.187069	7.76797e-11	0.226	0.000165	0	7:22508611-7:23469560
ENSG00000122550		KLHL7	colon_sigmoid	sig	protein_coding	7	23145353	23217533	enet	0.0874804	1.14141e-05	-0.234	0.000165	0	7:22508611-7:23469560
AC005082.1		AC005082.1	colon_sigmoid	sig		7	23210760	23234503	lasso	0.0544407	0.000487481	0.103	0.000162	0	7:22508611-7:23469560
AC005082.12		AC005082.12	colon_sigmoid	sig		7	23245632	23247664	enet	0.184352	1.09196e-10	-0.0764	0.000162	0	7:22508611-7:23469560
NULL.MODEL		NULL			NULL	7						0	0.999	0	7:113712387-7:116780178
ENSG00000135272		MDFIC	colon_sigmoid	sig	protein_coding	7	114562209	114659256	lasso	0.129118	9.00638e-08	-0.876	0.000227	0	7:113712387-7:116780178
ENSG00000135269		TES	colon_sigmoid	sig	protein_coding	7	115850547	115898837	blup	0.0476966	0.00104559	-0.686	0.000197	0	7:113712387-7:116780178
AC073130.1		AC073130.1	colon_sigmoid	sig		7	115915660	115926788	lasso	0.0125512	0.0608215	-0.638	0.000191	0	7:113712387-7:116780178
ENSG00000198898		CAPZA2	colon_sigmoid	sig	protein_coding	7	116451124	116562103	lasso	0.169351	7.02613e-10	-0.636	0.00019	0	7:113712387-7:116780178
ENSG00000105976		MET	colon_sigmoid	sig	protein_coding	7	116312444	116438440	lasso	0.0619028	0.000209529	0.347	0.000166	0	7:113712387-7:116780178

## Sheet: F_Acidaminococcaceae_RNT
ens_gene_id	ens_tx_id	mol_name	tissue	ref_name	type	chrom	tx_start	tx_stop	inference	cv.R2	cv.R2.pval	twas_z	pip	in_cred_set	region
NULL.MODEL		NULL			NULL	10						0	1	0	10:53616629-10:55102828
ENSG00000107984		DKK1	colon_sigmoid	sig	protein_coding	10	54074056	54077802	blup	0.076272	4.10281e-05	-1.22	0.000324	0	10:53616629-10:55102828
NULL.MODEL		NULL			NULL	10						0	0.998	0	10:100668400-10:102948934
ENSG00000107554		DNMBP	colon_sigmoid	sig	protein_coding	10	101635334	101769676	lasso	0.0702635	8.12194e-05	-1.47	0.00045	0	10:100668400-10:102948934
ENSG00000095485		CWF19L1	colon_sigmoid	sig	protein_coding	10	101992055	102027437	lasso	0.359371	2.5796e-21	-1.2	0.000317	0	10:100668400-10:102948934
ENSG00000023839		ABCC2	colon_sigmoid	sig	protein_coding	10	101542489	101611949	lasso	0.0652777	0.000142963	1.12	0.000288	0	10:100668400-10:102948934
RP11-129J12.2		RP11-129J12.2	colon_sigmoid	sig		10	101286107	101290934	enet	0.31665	1.74396e-18	1.1	0.000282	0	10:100668400-10:102948934
ENSG00000233690		EBAG9P1	colon_sigmoid	sig	processed_pseudogene	10	101457164	101457706	lasso	0.0597282	0.000268009	0.907	0.000234	0	10:100668400-10:102948934
RP11-179B2.2		RP11-179B2.2	colon_sigmoid	sig		10	102670860	102672325	lasso	0.209268	4.626e-12	0.724	0.000202	0	10:100668400-10:102948934
ENSG00000075826		SEC31B	colon_sigmoid	sig	protein_coding	10	102246399	102279711	lasso	0.0792407	2.92578e-05	-0.67	0.000195	0	10:100668400-10:102948934
ENSG00000196072		BLOC1S2	colon_sigmoid	sig	protein_coding	10	102033713	102046469	enet	0.0930432	6.02962e-06	-0.562	0.000183	0	10:100668400-10:102948934
RP11-129J12.1		RP11-129J12.1	colon_sigmoid	sig		10	101286838	101288018	lasso	0.113152	5.87725e-07	-0.173	0.000159	0	10:100668400-10:102948934
NULL.MODEL		NULL			NULL	11						0	0.998	0	11:4746712-11:6322284
PRKCDBP		PRKCDBP	colon_sigmoid	sig		11	6340176	6341877	lasso	0.155758	3.70125e-09	1.57	0.000522	0	11:4746712-11:6322284
ENSG00000132286		TIMM10B	colon_sigmoid	sig	protein_coding	11	6502677	6505909	enet	0.0648491	0.000150077	-1.29	0.000355	0	11:4746712-11:6322284
ENSG00000254838		GVINP1	colon_sigmoid	sig	transcribed_unprocessed_pseudogene	11	6734767	6767670	blup	0.0266145	0.0115635	-0.869	0.000226	0	11:4746712-11:6322284
ENSG00000181074		OR52N4	colon_sigmoid	sig	protein_coding	11	5775923	5776959	enet	0.0773747	3.61882e-05	0.762	0.000208	0	11:4746712-11:6322284
ENSG00000166311		SMPD1	colon_sigmoid	sig	protein_coding	11	6411655	6416228	lasso	0.111365	7.2389e-07	0.362	0.000167	0	11:4746712-11:6322284
ENSG00000175518		UBQLNL	colon_sigmoid	sig	protein_coding	11	5535623	5537935	lasso	0.0521307	0.000633063	0.296	0.000163	0	11:4746712-11:6322284
ENSG00000132259		CNGA4	colon_sigmoid	sig	protein_coding	11	6255995	6265659	enet	0.0224154	0.0188238	0.179	0.000159	0	11:4746712-11:6322284
ENSG00000110171		TRIM3	colon_sigmoid	sig	protein_coding	11	6469844	6495689	blup	0.0936159	5.64544e-06	-0.165	0.000159	0	11:4746712-11:6322284
NULL.MODEL		NULL			NULL	11						0	1	0	11:12564728-11:13372198
ENSG00000189431		RASSF10	colon_sigmoid	sig	protein_coding	11	13030707	13032647	lasso	0.257598	7.65179e-15	-0.523	0.000179	0	11:12564728-11:13372198
NULL.MODEL		NULL			NULL	11						0	0.993	0	11:93277266-11:94241991
ENSG00000181333		HEPHL1	colon_sigmoid	sig	protein_coding	11	93754527	93846917	lasso	0.502825	2.14462e-32	-2.29	0.00201	0	11:93277266-11:94241991
ENSG00000110218		PANX1	colon_sigmoid	sig	protein_coding	11	93862094	93915138	lasso	0.0440669	0.00157727	2.16	0.00152	0	11:93277266-11:94241991
ENSG00000042429		MED17	colon_sigmoid	sig	protein_coding	11	93517393	93547861	blup	0.0274769	0.0104682	-1.93	0.000959	0	11:93277266-11:94241991
MRE11A		MRE11A	colon_sigmoid	sig		11	94152895	94226072	lasso	0.560887	8.22209e-38	1.66	0.000601	0	11:93277266-11:94241991
RP11-685N10.1		RP11-685N10.1	colon_sigmoid	sig		11	94206074	94206736	lasso	0.491101	2.23113e-31	1.58	0.000531	0	11:93277266-11:94241991
ENSG00000214376		VSTM5	colon_sigmoid	sig	protein_coding	11	93551398	93583697	lasso	0.239755	8.50958e-14	1.5	0.00047	0	11:93277266-11:94241991
ENSG00000123901		GPR83	colon_sigmoid	sig	protein_coding	11	94110477	94134585	blup	0.0617391	0.000213448	-0.496	0.000178	0	11:93277266-11:94241991
ENSG00000182919		C11orf54	colon_sigmoid	sig	protein_coding	11	93475129	93497915	enet	0.444975	1.37215e-27	-0.478	0.000176	0	11:93277266-11:94241991
ENSG00000166002		SMCO4	colon_sigmoid	sig	protein_coding	11	93211638	93276674	lasso	0.0363014	0.00381055	0.19	0.00016	0	11:93277266-11:94241991
NULL.MODEL		NULL			NULL	12						0	0.998	0	12:104849027-12:106435302
ENSG00000171310		CHST11	colon_sigmoid	sig	protein_coding	12	104849073	105155792	lasso	0.192765	3.79218e-11	-2.03	0.00116	0	12:104849027-12:106435302
ENSG00000120820		GLT8D2	colon_sigmoid	sig	protein_coding	12	104382762	104457961	enet	0.0904502	8.12092e-06	0.583	0.000185	0	12:104849027-12:106435302
C12orf45		C12orf45	colon_sigmoid	sig		12	105380088	105443515	blup	0.0338741	0.00502591	0.377	0.000168	0	12:104849027-12:106435302
ENSG00000136052		SLC41A2	colon_sigmoid	sig	protein_coding	12	105196331	105352522	lasso	0.086847	1.22727e-05	0.0174	0.000157	0	12:104849027-12:106435302
NULL.MODEL		NULL			NULL	13						0	0.996	0	13:41069662-13:43100807
ENSG00000102743		SLC25A15	colon_sigmoid	sig	protein_coding	13	41363548	41384247	lasso	0.123201	1.81032e-07	2.5	0.00325	0	13:41069662-13:43100807
ENSG00000176268		CYCSP34	colon_sigmoid	sig	processed_pseudogene	13	41437735	41438038	enet	0.134817	4.58072e-08	1.52	0.000486	0	13:41069662-13:43100807
ENSG00000102760		RGCC	colon_sigmoid	sig	protein_coding	13	42031695	42045018	blup	0.10616	1.32586e-06	-1.14	0.000295	0	13:41069662-13:43100807
ENSG00000102763		VWA8	colon_sigmoid	sig	protein_coding	13	42140973	42535256	enet	0.0126662	0.0599743	0.921	0.000237	0	13:41069662-13:43100807
ENSG00000023516		AKAP11	colon_sigmoid	sig	protein_coding	13	42846289	42897396	lasso	0.134231	4.91173e-08	-0.0985	0.000158	0	13:41069662-13:43100807
NULL.MODEL		NULL			NULL	16						0	0.999	0	16:24136875-16:25986862
ENSG00000155592		ZKSCAN2	colon_sigmoid	sig	protein_coding	16	25247322	25269252	blup	0.141994	1.94517e-08	1.23	0.000328	0	16:24136875-16:25986862
RP11-266L9.3		RP11-266L9.3	colon_sigmoid	sig		16	25104708	25106576	lasso	0.100163	2.65493e-06	-1.23	0.000327	0	16:24136875-16:25986862
ENSG00000158865		SLC5A11	colon_sigmoid	sig	protein_coding	16	24857162	24922949	enet	0.375265	2.04836e-22	-0.565	0.000183	0	16:24136875-16:25986862
ENSG00000166501		PRKCB	colon_sigmoid	sig	protein_coding	16	23847322	24231932	lasso	0.338033	7.03514e-20	-0.519	0.000178	0	16:24136875-16:25986862
NULL.MODEL		NULL			NULL	16						0	0.999	0	16:72935201-16:74970346
ENSG00000090863		GLG1	colon_sigmoid	sig	protein_coding	16	74485856	74641012	lasso	0.229455	3.33697e-13	-0.983	0.000251	0	16:72935201-16:74970346
RP11-252A24.2		RP11-252A24.2	colon_sigmoid	sig		16	74366512	74394757	enet	0.064432	0.000157341	-0.807	0.000215	0	16:72935201-16:74970346
RP11-252A24.3		RP11-252A24.3	colon_sigmoid	sig		16	74401360	74403724	lasso	0.105632	1.40967e-06	-0.737	0.000204	0	16:72935201-16:74970346
ENSG00000050820		BCAR1	colon_sigmoid	sig	protein_coding	16	75262928	75301951	enet	0.0292155	0.00856955	-0.281	0.000163	0	16:72935201-16:74970346
ENSG00000184517		ZFP1	colon_sigmoid	sig	protein_coding	16	75182390	75206134	lasso	0.107048	1.19605e-06	0.162	0.000158	0	16:72935201-16:74970346
RP11-252A24.7		RP11-252A24.7	colon_sigmoid	sig		16	74481325	74483790	enet	0.0303144	0.00755359	-0.0852	0.000157	0	16:72935201-16:74970346
NULL.MODEL		NULL			NULL	1						0	0.999	0	1:165191702-1:166460274
ENSG00000143198		MGST3	colon_sigmoid	sig	protein_coding	1	165600098	165631033	blup	0.181455	1.56805e-10	1.57	0.000523	0	1:165191702-1:166460274
ENSG00000188859		FAM78B	colon_sigmoid	sig	protein_coding	1	166026674	166136206	blup	0.0366923	0.00364461	0.939	0.00024	0	1:165191702-1:166460274
ENSG00000143149		ALDH9A1	colon_sigmoid	sig	protein_coding	1	165631453	165668100	lasso	0.333968	1.30507e-19	0.815	0.000216	0	1:165191702-1:166460274
RP11-466F5.8		RP11-466F5.8	colon_sigmoid	sig		1	165738418	165744413	lasso	0.105954	1.35799e-06	-0.643	0.000191	0	1:165191702-1:166460274
NULL.MODEL		NULL			NULL	20						0	1	0	20:13689864-20:15958081
ENSG00000101247		NDUFAF5	colon_sigmoid	sig	protein_coding	20	13765596	13799067	lasso	0.112325	6.47257e-07	0.165	0.000158	0	20:13689864-20:15958081
ENSG00000172264		MACROD2	colon_sigmoid	sig	protein_coding	20	13976015	16033842	enet	0.0363533	0.00378807	-0.0857	0.000157	0	20:13689864-20:15958081
NULL.MODEL		NULL			NULL	21						0	0.999	0	21:40483414-21:41389527
ENSG00000157578		LCA5L	colon_sigmoid	sig	protein_coding	21	40777770	40817729	enet	0.450149	5.34815e-28	1.34	0.000373	0	21:40483414-21:41389527
WRB		WRB	colon_sigmoid	sig		21	40752170	40800454	enet	0.298732	2.38623e-17	1.29	0.000352	0	21:40483414-21:41389527
ENSG00000185437		SH3BGR	colon_sigmoid	sig	protein_coding	21	40817781	40887433	lasso	0.233364	1.9907e-13	0.846	0.000222	0	21:40483414-21:41389527
ENSG00000183527		PSMG1	colon_sigmoid	sig	protein_coding	21	40546695	40555777	lasso	0.287564	1.1797e-16	-0.673	0.000195	0	21:40483414-21:41389527
ENSG00000183778		B3GALT5	colon_sigmoid	sig	protein_coding	21	40928369	41045064	blup	0.0178073	0.0323546	0.453	0.000173	0	21:40483414-21:41389527
ENSG00000183067		IGSF5	colon_sigmoid	sig	protein_coding	21	41117334	41174023	lasso	0.0191189	0.0277069	-0.324	0.000165	0	21:40483414-21:41389527
NULL.MODEL		NULL			NULL	22						0	0.996	0	22:19912358-22:22357325
ENSG00000099889		ARVCF	colon_sigmoid	sig	protein_coding	22	19957499	20004331	lasso	0.228797	3.63917e-13	-1.68	0.000624	0	22:19912358-22:22357325
LL22NC03-80A10.6		LL22NC03-80A10.6	colon_sigmoid	sig		22	22657589	22664766	lasso	0.228552	3.7585e-13	-1.64	0.000584	0	22:19912358-22:22357325
ENSG00000100038		TOP3B	colon_sigmoid	sig	protein_coding	22	22311397	22337213	lasso	0.204549	8.47655e-12	-1.46	0.000444	0	22:19912358-22:22357325
C22orf29		C22orf29	colon_sigmoid	sig		22	19833661	19840009	lasso	0.016739	0.036733	-1.31	0.000361	0	22:19912358-22:22357325
ENSG00000100023		PPIL2	colon_sigmoid	sig	protein_coding	22	22006559	22051832	lasso	0.139781	2.53479e-08	1.18	0.000309	0	22:19912358-22:22357325
ENSG00000228050		TOP3BP1	colon_sigmoid	sig	processed_pseudogene	22	22577580	22578959	lasso	0.41826	1.55618e-25	0.572	0.000184	0	22:19912358-22:22357325
ENSG00000099917		MED15	colon_sigmoid	sig	protein_coding	22	20850200	20941782	lasso	0.107246	1.16885e-06	0.458	0.000174	0	22:19912358-22:22357325
LL22NC03-2H8.4		LL22NC03-2H8.4	colon_sigmoid	sig		22	22648098	22649159	lasso	0.0806753	2.48429e-05	0.44	0.000173	0	22:19912358-22:22357325
ENSG00000236499		LINC00896	colon_sigmoid	sig	lncRNA	22	20193920	20196047	blup	0.0294364	0.00835473	-0.436	0.000172	0	22:19912358-22:22357325
ENSG00000211643		IGLV5-52	colon_sigmoid	sig	IG_V_gene	22	22673082	22673581	enet	0.216283	1.86847e-12	0.309	0.000165	0	22:19912358-22:22357325
LL22NC03-86G7.1		LL22NC03-86G7.1	colon_sigmoid	sig		22	22292957	22297799	enet	0.416613	2.06839e-25	0.249	0.000163	0	22:19912358-22:22357325
ENSG00000230513		THAP7-AS1	colon_sigmoid	sig	lncRNA	22	21356486	21364631	lasso	0.487671	4.38298e-31	0.238	0.000161	0	22:19912358-22:22357325
ENSG00000099940		SNAP29	colon_sigmoid	sig	protein_coding	22	21213271	21245506	enet	0.196933	2.23764e-11	-0.229	0.000161	0	22:19912358-22:22357325
ENSG00000241973		PI4KA	colon_sigmoid	sig	protein_coding	22	21061979	21213705	enet	0.148992	8.39049e-09	0.219	0.000161	0	22:19912358-22:22357325
ENSG00000099949		LZTR1	colon_sigmoid	sig	protein_coding	22	21333751	21353327	lasso	0.0230032	0.0175771	-0.152	0.000159	0	22:19912358-22:22357325
ENSG00000161180		CCDC116	colon_sigmoid	sig	protein_coding	22	21987005	21991616	lasso	0.286302	1.41088e-16	-0.0304	0.000157	0	22:19912358-22:22357325
NULL.MODEL		NULL			NULL	2						0	0.999	0	2:8422147-2:10298469
AC011747.4		AC011747.4	colon_sigmoid	sig		2	8699963	8723922	lasso	0.18123	1.61266e-10	-1.14	0.000293	0	2:8422147-2:10298469
ENSG00000115750		TAF1B	colon_sigmoid	sig	protein_coding	2	9983483	10074545	enet	0.238553	9.98937e-14	-0.0966	0.000157	0	2:8422147-2:10298469
RP11-95D17.1		RP11-95D17.1	colon_sigmoid	sig		2	10076489	10079719	lasso	0.190834	4.83853e-11	-0.0169	0.000156	0	2:8422147-2:10298469
NULL.MODEL		NULL			NULL	2						0	0.999	0	2:206736071-2:208644421
ENSG00000023228		NDUFS1	colon_sigmoid	sig	protein_coding	2	206979541	207024308	lasso	0.0794103	2.86978e-05	0.38	0.000168	0	2:206736071-2:208644421
ENSG00000144410		CPO	colon_sigmoid	sig	protein_coding	2	207804278	207834198	blup	0.0490982	0.000892195	-0.252	0.000161	0	2:206736071-2:208644421
ENSG00000138400		MDH1B	colon_sigmoid	sig	protein_coding	2	207602487	207630080	blup	0.133999	5.04901e-08	-0.117	0.000157	0	2:206736071-2:208644421
ENSG00000204186		ZDBF2	colon_sigmoid	sig	protein_coding	2	207139387	207179148	lasso	0.0825496	2.00589e-05	0.0238	0.000156	0	2:206736071-2:208644421
NULL.MODEL		NULL			NULL	3						0	0.996	0	3:112816192-3:113947863
ENSG00000091986		CCDC80	colon_sigmoid	sig	protein_coding	3	112323407	112368377	blup	0.063709	0.000170769	-2.33	0.0022	0	3:112816192-3:113947863
WDR52		WDR52	colon_sigmoid	sig		3	113006304	113160457	lasso	0.116783	3.84521e-07	-2.13	0.00142	0	3:112816192-3:113947863
RP11-572M11.3		RP11-572M11.3	colon_sigmoid	sig		3	112861197	112886666	enet	0.0890231	9.56489e-06	-0.941	0.000241	0	3:112816192-3:113947863
ENSG00000178075		GRAMD1C	colon_sigmoid	sig	protein_coding	3	113547029	113665851	lasso	0.13068	7.48539e-08	0.729	0.000203	0	3:112816192-3:113947863
ENSG00000163607		GTPBP8	colon_sigmoid	sig	protein_coding	3	112710001	112733907	blup	0.023546	0.0165011	-0.701	0.000199	0	3:112816192-3:113947863
NULL.MODEL		NULL			NULL	4						0	0.999	0	4:68854765-4:71049152
ENSG00000213759		UGT2B11	colon_sigmoid	sig	protein_coding	4	70065669	70080190	lasso	0.077898	3.40944e-05	2.05	0.0012	0	4:68854765-4:71049152
ENSG00000248049		UBA6-AS1	colon_sigmoid	sig	lncRNA	4	68566998	68946670	enet	0.187424	7.43005e-11	-0.518	0.000178	0	4:68854765-4:71049152
NULL.MODEL		NULL			NULL	6						0	0.999	0	6:23936635-6:24851787
ENSG00000112294		ALDH5A1	colon_sigmoid	sig	protein_coding	6	24495080	24537435	lasso	0.104303	1.64452e-06	0.869	0.000226	0	6:23936635-6:24851787
ENSG00000112308		C6orf62	colon_sigmoid	sig	protein_coding	6	24705294	24721064	blup	0.109722	8.76566e-07	-0.854	0.000223	0	6:23936635-6:24851787
ENSG00000124532		MRS2	colon_sigmoid	sig	protein_coding	6	24403153	24425810	enet	0.170043	6.45208e-10	-0.617	0.000189	0	6:23936635-6:24851787
ENSG00000112293		GPLD1	colon_sigmoid	sig	protein_coding	6	24428405	24489850	lasso	0.170878	5.82058e-10	0.511	0.000178	0	6:23936635-6:24851787
NULL.MODEL		NULL			NULL	6						0	0.999	0	6:97842747-6:100629461
RP1-199J3.5		RP1-199J3.5	colon_sigmoid	sig		6	100023588	100024332	enet	0.387228	2.91857e-23	1.06	0.000269	0	6:97842747-6:100629461
RP11-98I9.4		RP11-98I9.4	colon_sigmoid	sig		6	99872798	99879249	lasso	0.452774	3.30474e-28	-0.827	0.000218	0	6:97842747-6:100629461
ENSG00000123552		USP45	colon_sigmoid	sig	protein_coding	6	99880190	99969604	lasso	0.0800133	2.67913e-05	0.704	0.000199	0	6:97842747-6:100629461
ENSG00000146263		MMS22L	colon_sigmoid	sig	protein_coding	6	97590037	97731086	enet	0.0965482	4.02837e-06	-0.481	0.000175	0	6:97842747-6:100629461
ENSG00000123545		NDUFAF4	colon_sigmoid	sig	protein_coding	6	97337189	97345757	blup	0.159657	2.30332e-09	0.148	0.000158	0	6:97842747-6:100629461
NULL.MODEL		NULL			NULL	6						0	0.999	0	6:125424383-6:127537995
ENSG00000111906		HDDC2	colon_sigmoid	sig	protein_coding	6	125542991	125623282	enet	0.366038	8.98133e-22	-1.01	0.000257	0	6:125424383-6:127537995
ENSG00000189367		KIAA0408	colon_sigmoid	sig	protein_coding	6	127762193	127780536	blup	0.049136	0.000888392	0.572	0.000183	0	6:125424383-6:127537995
ENSG00000135547		HEY2	colon_sigmoid	sig	protein_coding	6	126068810	126082415	enet	0.0103596	0.0796246	0.0317	0.000156	0	6:125424383-6:127537995
NULL.MODEL		NULL			NULL	9						0	0.999	0	9:20464018-9:22206559
PTPLAD2		PTPLAD2	colon_sigmoid	sig		9	20995306	21031635	enet	0.145553	1.26936e-08	-2.01	0.00112	0	9:20464018-9:22206559
RP11-399D6.2		RP11-399D6.2	colon_sigmoid	sig		9	22646199	22824212	blup	0.0912027	7.449e-06	0.515	0.000178	0	9:20464018-9:22206559
ENSG00000226393		IFNA20P	colon_sigmoid	sig	unprocessed_pseudogene	9	21321299	21321826	enet	0.0743574	5.10118e-05	-0.16	0.000158	0	9:20464018-9:22206559
NULL.MODEL		NULL			NULL	9						0	0.997	0	9:96671698-9:98921816
RP11-165J3.6		RP11-165J3.6	colon_sigmoid	sig		9	96197614	96199403	enet	0.183737	1.17928e-10	-2.29	0.00204	0	9:96671698-9:98921816
ENSG00000175611		LINC00476	colon_sigmoid	sig	lncRNA	9	98521513	98637982	enet	0.365906	9.17218e-22	-1.28	0.000347	0	9:96671698-9:98921816
ENSG00000182150		ERCC6L2	colon_sigmoid	sig	protein_coding	9	98638260	98776842	lasso	0.0750978	4.68922e-05	0.758	0.000207	0	9:96671698-9:98921816
HIATL1		HIATL1	colon_sigmoid	sig		9	97136833	97223324	blup	0.156435	3.40877e-09	0.689	0.000198	0	9:96671698-9:98921816
RP11-307E17.8		RP11-307E17.8	colon_sigmoid	sig		9	97094758	97123230	lasso	0.260039	5.48009e-15	0.599	0.000187	0	9:96671698-9:98921816
RP11-569G13.2		RP11-569G13.2	colon_sigmoid	sig		9	98857493	98864194	enet	0.141853	1.97851e-08	0.596	0.000186	0	9:96671698-9:98921816
ENSG00000130956		HABP4	colon_sigmoid	sig	protein_coding	9	99212483	99252522	enet	0.0827819	1.95339e-05	0.392	0.000169	0	9:96671698-9:98921816
NULL.MODEL		NULL			NULL	9						0	0.999	0	9:114831484-9:115691913
ENSG00000176386		CDC26	colon_sigmoid	sig	protein_coding	9	116018115	116035718	blup	0.132217	6.23893e-08	1.43	0.000424	0	9:114831484-9:115691913
RP11-4O1.2		RP11-4O1.2	colon_sigmoid	sig		9	114794835	114800010	blup	0.163174	1.4993e-09	0.967	0.000247	0	9:114831484-9:115691913
ENSG00000165188		RNF183	colon_sigmoid	sig	protein_coding	9	116059373	116065656	blup	0.0555292	0.000431003	0.277	0.000162	0	9:114831484-9:115691913
ENSG00000119471		HSDL2	colon_sigmoid	sig	protein_coding	9	115142217	115234690	lasso	0.0809745	2.40094e-05	0.264	0.000162	0	9:114831484-9:115691913
ENSG00000106868		SUSD1	colon_sigmoid	sig	protein_coding	9	114803065	114937688	lasso	0.391856	1.35973e-23	0.209	0.00016	0	9:114831484-9:115691913

[truncated: 87 more sheets: F_Coriobacteriaceae_RNT, F_Desulfovibrionaceae_RNT, F_Enterobacteriaceae_RNT, F_Enterococcaceae_RNT, F_Erysipelotrichaceae_RNT, F_Lachnospiraceae_RNT, F_Peptostreptococcaceae_RNT, F_Porphyromonadaceae_RNT, F_Rhodospirillaceae_RNT, F_Ruminococcaceae_RNT, F_Streptococcaceae_RNT, F_Sutterellaceae_RNT, F_Veillonellaceae_RNT, G_Acidaminococcus_RNT, G_Aestuariispira_RNT, G_Akkermansia_RNT, G_Alistipes_RNT, G_Alloprevotella_RNT, G_Anaerostipes_RNT, G_Bacteroidales_RNT …]
