# Supplementary material for: Transcriptome-wide association study identified candidate genes associated with gut microbiota
Source: Gut Pathog. 2021 Dec 18;13:74. doi: 10.1186/s13099-021-00474-w (PMC8684646; doi:10.1186/s13099-021-00474-w)
Supplement: Supplementary file 6 — Additional file 6: Table S6. Fine mapping results for gut microbiota in transverse colon. [file 13099_2021_474_MOESM6_ESM.xlsx]

## Sheet: Title
Table S6. Fine mapping results for gut microbiota in colon transeverse

## Sheet: C_Actinobacteria_RNT
ens_gene_id	ens_tx_id	mol_name	tissue	ref_name	type	chrom	tx_start	tx_stop	inference	cv.R2	cv.R2.pval	twas_z	pip	in_cred_set	region
NULL.MODEL		NULL			NULL	10						0	1	0	10:35109355-10:36572508
RP11-324I22.4		RP11-324I22.4	colon_transverse	tra		10	35603480	35625329	enet	0.423812	3.83157e-31	0.983	0.000251	0	10:35109355-10:36572508
NULL.MODEL		NULL			NULL	10						0	0.997	0	10:70196183-10:72220850
ENSG00000204130		RUFY2	colon_transverse	tra	protein_coding	10	70100864	70167051	lasso	0.0435774	0.00059208	-2.11	0.00136	0	10:70196183-10:72220850
ENSG00000079332		SAR1A	colon_transverse	tra	protein_coding	10	71907045	71930279	lasso	0.180236	2.32099e-12	0.566	0.000183	0	10:70196183-10:72220850
ENSG00000165730		STOX1	colon_transverse	tra	protein_coding	10	70587298	70655188	lasso	0.296036	1.68846e-20	-0.541	0.000181	0	10:70196183-10:72220850
ENSG00000156521		TYSND1	colon_transverse	tra	protein_coding	10	71897737	71906432	lasso	0.0968124	4.01109e-07	0.47	0.000175	0	10:70196183-10:72220850
ENSG00000138346		DNA2	colon_transverse	tra	protein_coding	10	70173821	70231879	lasso	0.258823	9.40988e-18	0.316	0.000165	0	10:70196183-10:72220850
ENSG00000180817		PPA1	colon_transverse	tra	protein_coding	10	71962586	71993667	lasso	0.131569	2.96685e-09	-0.24	0.000161	0	10:70196183-10:72220850
ENSG00000099282		TSPAN15	colon_transverse	tra	protein_coding	10	71211229	71267425	lasso	0.0980141	3.39326e-07	-0.242	0.000161	0	10:70196183-10:72220850
ENSG00000122912		SLC25A16	colon_transverse	tra	protein_coding	10	70237756	70287231	enet	0.0341103	0.00215558	-0.225	0.000161	0	10:70196183-10:72220850
ENSG00000166228		PCBD1	colon_transverse	tra	protein_coding	10	72642037	72648541	enet	0.134681	1.89748e-09	-0.0896	0.000157	0	10:70196183-10:72220850
NULL.MODEL		NULL			NULL	10						0	0.991	0	10:73508791-10:75422314
ENSG00000156110		ADK	colon_transverse	tra	protein_coding	10	75910960	76469061	blup	0.138145	1.15194e-09	-1.95	0.001	0	10:73508791-10:75422314
ENSG00000185009		AP3M1	colon_transverse	tra	protein_coding	10	75881524	75910821	blup	0.0503247	0.000236339	-1.95	0.000997	0	10:73508791-10:75422314
ENSG00000107745		MICU1	colon_transverse	tra	protein_coding	10	74127098	74385899	lasso	0.0313691	0.00313901	-1.92	0.000942	0	10:73508791-10:75422314
ENSG00000107736		CDH23	colon_transverse	tra	protein_coding	10	73156691	73575702	blup	0.0346739	0.00199554	-1.91	0.000927	0	10:73508791-10:75422314
ENSG00000227540		DNAJC9-AS1	colon_transverse	tra	lncRNA	10	75032571	75036742	blup	0.0152395	0.0298148	1.82	0.000784	0	10:73508791-10:75422314
RP11-344N10.5		RP11-344N10.5	colon_transverse	tra		10	74857802	74861055	blup	0.0263338	0.00628231	-1.79	0.000751	0	10:73508791-10:75422314
ENSG00000148719		DNAJB12	colon_transverse	tra	protein_coding	10	74092588	74114988	blup	0.0953622	4.90732e-07	-1.73	0.000675	0	10:73508791-10:75422314
RP11-152N13.16		RP11-152N13.16	colon_transverse	tra		10	74884331	74885155	lasso	0.0131143	0.0404917	1.67	0.000608	0	10:73508791-10:75422314
ENSG00000122863		CHST3	colon_transverse	tra	protein_coding	10	73724123	73773322	enet	0.00203404	0.22227	1.59	0.000537	0	10:73508791-10:75422314
ENSG00000166321		NUDT13	colon_transverse	tra	protein_coding	10	74870217	74891586	blup	0.440752	1.00122e-32	1.48	0.000458	0	10:73508791-10:75422314
TTC18		TTC18	colon_transverse	tra		10	75013517	75118617	blup	0.106091	1.09786e-07	1.39	0.000401	0	10:73508791-10:75422314
ENSG00000138303		ASCC1	colon_transverse	tra	protein_coding	10	73856278	73976892	enet	0.0498119	0.000253419	-1.15	0.000299	0	10:73508791-10:75422314
ENSG00000107742		SPOCK2	colon_transverse	tra	protein_coding	10	73818793	73848790	blup	0.0413921	0.000797415	0.618	0.00019	0	10:73508791-10:75422314
ENSG00000213551		DNAJC9	colon_transverse	tra	protein_coding	10	74943120	75008600	lasso	0.00804765	0.0855934	0.497	0.000178	0	10:73508791-10:75422314
ENSG00000197746		PSAP	colon_transverse	tra	protein_coding	10	73576055	73611126	enet	0.0298444	0.00387088	0.457	0.000174	0	10:73508791-10:75422314
NULL.MODEL		NULL			NULL	13						0	1	0	13:60855021-13:61591949
ENSG00000280165		PCDH20	colon_transverse	tra	protein_coding	13	61983818	62002220	lasso	0.298911	1.02225e-20	1.12	0.000289	0	13:60855021-13:61591949
NULL.MODEL		NULL			NULL	13						0	0.998	0	13:93586675-13:96087558
ENSG00000134873		CLDN10	colon_transverse	tra	protein_coding	13	96085858	96230456	lasso	0.138421	1.10695e-09	1.65	0.000587	0	13:93586675-13:96087558
DNAJC3-AS1		DNAJC3-AS1	colon_transverse	tra		13	96300987	96329179	enet	0.0581395	8.15771e-05	-1.39	0.000404	0	13:93586675-13:96087558
ENSG00000088451		TGDS	colon_transverse	tra	protein_coding	13	95226308	95248511	enet	0.020533	0.0140884	0.831	0.00022	0	13:93586675-13:96087558
ENSG00000080166		DCT	colon_transverse	tra	protein_coding	13	95089558	95131936	lasso	0.173783	6.12148e-12	-0.664	0.000194	0	13:93586675-13:96087558
ENSG00000152749		GPR180	colon_transverse	tra	protein_coding	13	95254157	95286899	lasso	0.299127	9.84437e-21	0.536	0.00018	0	13:93586675-13:96087558
NULL.MODEL		NULL			NULL	15						0	0.991	0	15:84260468-15:86651961
RP11-158M2.5		RP11-158M2.5	colon_transverse	tra		15	86298172	86299468	blup	0.104203	1.43026e-07	-2.55	0.00376	0	15:84260468-15:86651961
RP11-561C5.4		RP11-561C5.4	colon_transverse	tra		15	85747141	85778026	blup	0.156489	7.96434e-11	1.78	0.000742	0	15:84260468-15:86651961
RP11-182J1.16		RP11-182J1.16	colon_transverse	tra		15	84841242	84850986	blup	0.0935495	6.31219e-07	-1.61	0.000554	0	15:84260468-15:86651961
ENSG00000188388		GOLGA6L3	colon_transverse	tra	unprocessed_pseudogene	15	85783703	85790410	lasso	0.0704514	1.51999e-05	1.28	0.00035	0	15:84260468-15:86651961
RP11-182J1.14		RP11-182J1.14	colon_transverse	tra		15	84944427	84950601	blup	0.0987338	3.06959e-07	1.24	0.000333	0	15:84260468-15:86651961
ENSG00000259728		LINC00933	colon_transverse	tra	transcribed_unprocessed_pseudogene	15	85114155	85123406	lasso	0.22238	3.44934e-15	1.23	0.00033	0	15:84260468-15:86651961
AC103965.1		AC103965.1	colon_transverse	tra		15	84867600	84898888	blup	0.146666	3.35092e-10	-1.07	0.000276	0	15:84260468-15:86651961
ENSG00000244056		RN7SL417P	colon_transverse	tra	misc_RNA	15	84948770	84949050	blup	0.071774	1.26831e-05	1.06	0.000272	0	15:84260468-15:86651961
RP11-671M22.4		RP11-671M22.4	colon_transverse	tra		15	84949210	84950212	lasso	0.0399394	0.000972064	1.05	0.00027	0	15:84260468-15:86651961
ENSG00000136383		ALPK3	colon_transverse	tra	protein_coding	15	85359911	85416713	enet	0.0380942	0.00125037	-0.885	0.000232	0	15:84260468-15:86651961
ENSG00000259726		CSPG4P11	colon_transverse	tra	transcribed_unprocessed_pseudogene	15	84855504	84866136	blup	0.070012	1.61414e-05	-0.834	0.000221	0	15:84260468-15:86651961
ENSG00000166716		ZNF592	colon_transverse	tra	protein_coding	15	85291866	85349659	lasso	0.230318	9.75127e-16	-0.8	0.000216	0	15:84260468-15:86651961
ENSG00000189136		UBE2Q2P1	colon_transverse	tra	transcribed_unprocessed_pseudogene	15	85070012	85114026	blup	0.085887	1.82301e-06	0.661	0.000195	0	15:84260468-15:86651961
ENSG00000177082		WDR73	colon_transverse	tra	protein_coding	15	85185999	85197574	enet	0.172783	7.10991e-12	-0.634	0.000192	0	15:84260468-15:86651961
ENSG00000197696		NMB	colon_transverse	tra	protein_coding	15	85198360	85201794	enet	0.180578	2.20449e-12	-0.631	0.000192	0	15:84260468-15:86651961
ENSG00000184206		GOLGA6L4	colon_transverse	tra	protein_coding	15	84904525	84914120	lasso	0.45141	9.55261e-34	-0.464	0.000176	0	15:84260468-15:86651961
ENSG00000176371		ZSCAN2	colon_transverse	tra	protein_coding	15	85144217	85171027	lasso	0.0309031	0.00334651	0.449	0.000174	0	15:84260468-15:86651961
ENSG00000073417		PDE8A	colon_transverse	tra	protein_coding	15	85523671	85682376	lasso	0.0734606	1.00671e-05	-0.373	0.000169	0	15:84260468-15:86651961
GOLGA6L5		GOLGA6L5	colon_transverse	tra		15	85051116	85060045	blup	0.264964	3.38637e-18	0.267	0.000166	0	15:84260468-15:86651961
RP11-158M2.3		RP11-158M2.3	colon_transverse	tra		15	86287340	86293512	lasso	0.137303	1.30079e-09	-0.222	0.000161	0	15:84260468-15:86651961
ENSG00000176700		SCAND2P	colon_transverse	tra	transcribed_unprocessed_pseudogene	15	85174682	85185695	lasso	0.0842659	2.27998e-06	-0.0987	0.000159	0	15:84260468-15:86651961
CTD-2262B20.1		CTD-2262B20.1	colon_transverse	tra		15	85958459	85958864	enet	0.0432573	0.000618464	-0.0229	0.000158	0	15:84260468-15:86651961
NULL.MODEL		NULL			NULL	16						0	0.992	0	16:2766210-16:4000601
ENSG00000262152		LINC00514	colon_transverse	tra	protein_coding	16	3038962	3044510	enet	0.0922902	7.51718e-07	-2.08	0.00129	0	16:2766210-16:4000601
LA16c-380H5.4		LA16c-380H5.4	colon_transverse	tra		16	3051301	3052017	lasso	0.178016	3.24302e-12	-1.88	0.000875	0	16:2766210-16:4000601
RP11-20I23.13		RP11-20I23.13	colon_transverse	tra		16	2604061	2605999	enet	0.570859	9.38829e-47	1.6	0.000545	0	16:2766210-16:4000601
ENSG00000103351		CLUAP1	colon_transverse	tra	protein_coding	16	3550924	3589032	lasso	0.317998	3.46858e-22	-1.23	0.00033	0	16:2766210-16:4000601
ENSG00000162086		ZNF75A	colon_transverse	tra	protein_coding	16	3358394	3368852	enet	0.0419043	0.000743652	-1.13	0.000293	0	16:2766210-16:4000601
LA16c-325D7.2		LA16c-325D7.2	colon_transverse	tra		16	2916349	2917619	lasso	0.102138	1.90911e-07	1.09	0.000282	0	16:2766210-16:4000601
ENSG00000167984		NLRC3	colon_transverse	tra	protein_coding	16	3589049	3627401	enet	0.190772	4.69357e-13	1.04	0.000266	0	16:2766210-16:4000601
CCDC64B		CCDC64B	colon_transverse	tra		16	3077757	3085338	enet	0.0996813	2.68981e-07	-0.857	0.000225	0	16:2766210-16:4000601
RP11-473M20.7		RP11-473M20.7	colon_transverse	tra		16	3101992	3108703	enet	0.0642586	3.5424e-05	0.799	0.000215	0	16:2766210-16:4000601
ENSG00000162078		ZG16B	colon_transverse	tra	protein_coding	16	2880170	2888967	enet	0.212533	1.62559e-14	0.772	0.00021	0	16:2766210-16:4000601
ZNF205-AS1		ZNF205-AS1	colon_transverse	tra		16	3160461	3165599	blup	0.0144537	0.0333735	-0.748	0.000207	0	16:2766210-16:4000601
ENSG00000126602		TRAP1	colon_transverse	tra	protein_coding	16	3708209	3767598	lasso	0.237321	3.16667e-16	-0.61	0.000189	0	16:2766210-16:4000601
ENSG00000260565		ERVK13-1	colon_transverse	tra	lncRNA	16	2710350	2723445	enet	0.373516	1.0618e-26	-0.59	0.000187	0	16:2766210-16:4000601
ENSG00000085644		ZNF213	colon_transverse	tra	protein_coding	16	3179778	3192806	lasso	0.0892052	1.15247e-06	-0.573	0.000185	0	16:2766210-16:4000601
LA16c-380H5.5		LA16c-380H5.5	colon_transverse	tra		16	3056121	3057386	lasso	0.0741083	9.21203e-06	0.393	0.00017	0	16:2766210-16:4000601
AC141586.5		AC141586.5	colon_transverse	tra		16	2653351	2680495	blup	0.0886444	1.24545e-06	0.373	0.000168	0	16:2766210-16:4000601
ENSG00000213918		DNASE1	colon_transverse	tra	protein_coding	16	3661729	3730144	blup	0.0188477	0.0178569	0.343	0.000167	0	16:2766210-16:4000601
ENSG00000140993		TIGD7	colon_transverse	tra	protein_coding	16	3348832	3355729	blup	0.00495369	0.137997	-0.275	0.000163	0	16:2766210-16:4000601
RP11-473M20.14		RP11-473M20.14	colon_transverse	tra		16	3166043	3184883	lasso	0.244522	9.85911e-17	-0.264	0.000163	0	16:2766210-16:4000601
ENSG00000172460		PRSS30P	colon_transverse	tra	lncRNA	16	2889569	2892711	enet	0.109257	7.04031e-08	-0.263	0.000163	0	16:2766210-16:4000601
RP11-20I23.8		RP11-20I23.8	colon_transverse	tra		16	2611472	2615097	enet	0.0652437	3.09678e-05	-0.256	0.000163	0	16:2766210-16:4000601
RP11-473M20.5		RP11-473M20.5	colon_transverse	tra		16	3084899	3089134	lasso	0.134658	1.90372e-09	-0.255	0.000162	0	16:2766210-16:4000601
CASP16		CASP16	colon_transverse	tra		16	3194220	3199964	blup	0.0240729	0.00859532	-0.203	0.000161	0	16:2766210-16:4000601
ENSG00000122390		NAA60	colon_transverse	tra	protein_coding	16	3493611	3536963	enet	0.16796	1.45992e-11	-0.149	0.000159	0	16:2766210-16:4000601
AC006111.1		AC006111.1	colon_transverse	tra		16	3725411	3727060	blup	0.0269017	0.00580785	-0.147	0.000159	0	16:2766210-16:4000601
ENSG00000122386		ZNF205	colon_transverse	tra	protein_coding	16	3162561	3170518	blup	0.0427545	0.000662313	0.13	0.000159	0	16:2766210-16:4000601
RP11-461A8.4		RP11-461A8.4	colon_transverse	tra		16	3700637	3701317	enet	0.116726	2.45613e-08	0.062	0.000158	0	16:2766210-16:4000601
ENSG00000059122		FLYWCH1	colon_transverse	tra	protein_coding	16	2961938	3001209	lasso	0.699138	1.54963e-65	-0.0545	0.000158	0	16:2766210-16:4000601
NULL.MODEL		NULL			NULL	1						0	0.992	0	1:159913048-1:162346607
ENSG00000158793		NIT1	colon_transverse	tra	protein_coding	1	161087902	161095235	enet	0.282837	1.64899e-19	2.71	0.00559	0	1:159913048-1:162346607
RP11-122G18.5		RP11-122G18.5	colon_transverse	tra		1	161337812	161341754	lasso	0.153094	1.31082e-10	-1.5	0.000471	0	1:159913048-1:162346607
RP11-190A12.8		RP11-190A12.8	colon_transverse	tra		1	159836744	159837475	enet	0.443697	5.25396e-33	-1.34	0.000377	0	1:159913048-1:162346607
ENSG00000018625		ATP1A2	colon_transverse	tra	protein_coding	1	160085563	160113381	lasso	0.042267	0.000707793	-1.21	0.000321	0	1:159913048-1:162346607
ENSG00000215845		TSTD1	colon_transverse	tra	protein_coding	1	161007421	161008780	lasso	0.119864	1.57477e-08	-0.808	0.000216	0	1:159913048-1:162346607
ENSG00000243284		VSIG8	colon_transverse	tra	protein_coding	1	159824106	159832447	enet	0.123098	9.94703e-09	0.589	0.000186	0	1:159913048-1:162346607
ENSG00000162738		VANGL2	colon_transverse	tra	protein_coding	1	160370376	160398468	enet	0.127338	5.43509e-09	-0.526	0.00018	0	1:159913048-1:162346607
ENSG00000244682		FCGR2C	colon_transverse	tra	polymorphic_pseudogene	1	161552880	161575452	lasso	0.0815013	3.33693e-06	-0.466	0.000175	0	1:159913048-1:162346607
ENSG00000132185		FCRLA	colon_transverse	tra	protein_coding	1	161676762	161684142	lasso	0.0515836	0.000199133	0.453	0.000174	0	1:159913048-1:162346607
ENSG00000225217		HSPA7	colon_transverse	tra	unprocessed_pseudogene	1	161576081	161578007	enet	0.0928171	6.98739e-07	-0.411	0.000171	0	1:159913048-1:162346607
RP11-48O20.4		RP11-48O20.4	colon_transverse	tra		1	159931008	159948851	lasso	0.110627	5.80619e-08	0.223	0.000161	0	1:159913048-1:162346607
ENSG00000171786		NHLH1	colon_transverse	tra	protein_coding	1	160336857	160342638	blup	0.0328017	0.00257887	-0.213	0.000161	0	1:159913048-1:162346607
ENSG00000158710		TAGLN2	colon_transverse	tra	protein_coding	1	159887897	159895522	enet	0.074876	8.29179e-06	0.2	0.000161	0	1:159913048-1:162346607
ENSG00000177807		KCNJ10	colon_transverse	tra	protein_coding	1	160007257	160040038	lasso	0.0524517	0.000176946	-0.0343	0.000158	0	1:159913048-1:162346607
NULL.MODEL		NULL			NULL	1						0	0.994	0	1:244110087-1:245506746
ENSG00000203666		EFCAB2	colon_transverse	tra	protein_coding	1	245165423	245290466	lasso	0.456696	2.92934e-34	-2.6	0.00425	0	1:244110087-1:245506746
RP11-156E8.1		RP11-156E8.1	colon_transverse	tra		1	245132652	245134390	lasso	0.278301	3.575e-19	2.17	0.00155	0	1:244110087-1:245506746
NULL.MODEL		NULL			NULL	20						0	0.999	0	20:31615438-20:32812658
ENSG00000125970		RALY	colon_transverse	tra	protein_coding	20	32581452	32696114	blup	0.0102959	0.0611618	1.1	0.000283	0	20:31615438-20:32812658
ENSG00000101460		MAP1LC3A	colon_transverse	tra	protein_coding	20	33134658	33148149	lasso	0.125966	6.61088e-09	-0.579	0.000184	0	20:31615438-20:32812658
ENSG00000078804		TP53INP2	colon_transverse	tra	protein_coding	20	33292094	33301243	blup	0.0175551	0.0214377	-0.0252	0.000156	0	20:31615438-20:32812658
NULL.MODEL		NULL			NULL	2						0	0.995	0	2:206736071-2:208644421
ENSG00000118260		CREB1	colon_transverse	tra	protein_coding	2	208394520	208468155	blup	0.0229602	0.0100349	2.58	0.00396	0	2:206736071-2:208644421
ENSG00000144401		METTL21A	colon_transverse	tra	protein_coding	2	208445355	208490652	enet	0.0236898	0.0090656	-0.889	0.00023	0	2:206736071-2:208644421
ENSG00000204186		ZDBF2	colon_transverse	tra	protein_coding	2	207139387	207179148	lasso	0.0923811	7.42301e-07	-0.193	0.00016	0	2:206736071-2:208644421
ENSG00000023228		NDUFS1	colon_transverse	tra	protein_coding	2	206979541	207024308	enet	0.0747006	8.49357e-06	-0.0525	0.000157	0	2:206736071-2:208644421
NULL.MODEL		NULL			NULL	4						0	0.98	0	4:103221459-4:105305275
ENSG00000168772		CXXC4	colon_transverse	tra	protein_coding	4	105389469	105416058	blup	0.0179249	0.0203438	-3.14	0.019	0	4:103221459-4:105305275
ENSG00000164039		BDH2	colon_transverse	tra	protein_coding	4	104000592	104021040	lasso	0.282274	1.81569e-19	-0.85	0.000225	0	4:103221459-4:105305275
ENSG00000248971		KRT8P46	colon_transverse	tra	processed_pseudogene	4	103649903	103651328	blup	0.0873263	1.49439e-06	0.736	0.000206	0	4:103221459-4:105305275
ENSG00000109323		MANBA	colon_transverse	tra	protein_coding	4	103553050	103682151	blup	0.0346014	0.00201544	-0.694	0.000201	0	4:103221459-4:105305275
ENSG00000230069		LRRC37A15P	colon_transverse	tra	processed_pseudogene	4	103648431	103651878	lasso	0.14649	3.43776e-10	0.642	0.000194	0	4:103221459-4:105305275
RP11-10L12.4		RP11-10L12.4	colon_transverse	tra		4	103749317	103765232	lasso	0.0915236	8.36005e-07	0.0679	0.000159	0	4:103221459-4:105305275
NULL.MODEL		NULL			NULL	6						0	0.999	0	6:136224355-6:137614007
ENSG00000112357		PEX7	colon_transverse	tra	protein_coding	6	137143717	137235075	lasso	0.143564	5.25902e-10	-1.49	0.000462	0	6:136224355-6:137614007
ENSG00000135541		AHI1	colon_transverse	tra	protein_coding	6	135604670	135818885	enet	0.330253	3.76256e-23	0.986	0.000251	0	6:136224355-6:137614007
NULL.MODEL		NULL			NULL	7						0	1	0	7:16902510-7:19481547
ENSG00000071189		SNX13	colon_transverse	tra	protein_coding	7	17830385	17980124	lasso	0.116701	2.46502e-08	0.439	0.000172	0	7:16902510-7:19481547

## Sheet: C_Alphaproteobacteria_HB
ens_gene_id	ens_tx_id	mol_name	tissue	ref_name	type	chrom	tx_start	tx_stop	inference	cv.R2	cv.R2.pval	twas_z	pip	in_cred_set	region
NULL.MODEL		NULL			NULL	10						0	1	0	10:2254500-10:3352428
ENSG00000237399		PITRM1-AS1	colon_transverse	tra	lncRNA	10	3183930	3210164	blup	0.0292086	0.00422485	0.151	0.000158	0	10:2254500-10:3352428
ENSG00000107959		PITRM1	colon_transverse	tra	protein_coding	10	3179920	3215003	lasso	0.0835556	2.51455e-06	-0.0137	0.000156	0	10:2254500-10:3352428
NULL.MODEL		NULL			NULL	11						0	1	0	11:27020461-11:28481593
ENSG00000148943		LIN7C	colon_transverse	tra	protein_coding	11	27516123	27528320	blup	0.0308329	0.00337897	0.835	0.00022	0	11:27020461-11:28481593
NULL.MODEL		NULL			NULL	13						0	1	0	13:29258325-13:30483181
ENSG00000238121		LINC00426	colon_transverse	tra	lncRNA	13	30914407	30951282	blup	0.0335028	0.00234261	1.27	0.000345	0	13:29258325-13:30483181
NULL.MODEL		NULL			NULL	13						0	1	0	13:46495674-13:47430602
RP11-189B4.6		RP11-189B4.6	colon_transverse	tra		13	47029270	47060641	lasso	0.26716	2.34502e-18	0.359	0.000166	0	13:46495674-13:47430602
NULL.MODEL		NULL			NULL	15						0	0.997	0	15:78516053-15:80860481
ENSG00000166557		TMED3	colon_transverse	tra	protein_coding	15	79603404	79704334	lasso	0.0669646	2.44823e-05	1.63	0.000568	0	15:78516053-15:80860481
RP11-762H8.2		RP11-762H8.2	colon_transverse	tra		15	78582869	78583563	enet	0.113968	3.62653e-08	-1.31	0.00036	0	15:78516053-15:80860481
RP11-114H24.2		RP11-114H24.2	colon_transverse	tra		15	78206559	78219188	lasso	0.447758	2.14764e-33	-0.998	0.000255	0	15:78516053-15:80860481
RP11-650L12.2		RP11-650L12.2	colon_transverse	tra		15	78881465	78883618	lasso	0.0248131	0.00775573	-0.818	0.000217	0	15:78516053-15:80860481
ENSG00000041357		PSMA4	colon_transverse	tra	protein_coding	15	78832747	78841604	blup	0.0329503	0.00252686	-0.811	0.000216	0	15:78516053-15:80860481
ENSG00000136371		MTHFS	colon_transverse	tra	protein_coding	15	80125927	80189721	lasso	0.332477	2.50325e-23	-0.805	0.000215	0	15:78516053-15:80860481
ENSG00000103740		ACSBG1	colon_transverse	tra	protein_coding	15	78459810	78538030	lasso	0.156625	7.80745e-11	-0.698	0.000199	0	15:78516053-15:80860481
ENSG00000136381		IREB2	colon_transverse	tra	protein_coding	15	78729773	78793798	blup	0.00458608	0.146284	-0.575	0.000184	0	15:78516053-15:80860481
ENSG00000169684		CHRNA5	colon_transverse	tra	protein_coding	15	78857862	78887611	blup	0.0214481	0.0123934	-0.502	0.000177	0	15:78516053-15:80860481
ENSG00000167202		TBC1D2B	colon_transverse	tra	protein_coding	15	78276378	78370066	lasso	0.0772351	5.99878e-06	-0.15	0.000158	0	15:78516053-15:80860481
ENSG00000180953		ST20	colon_transverse	tra	protein_coding	15	80191182	80207598	lasso	0.52422	2.72058e-41	0.0489	0.000157	0	15:78516053-15:80860481
ENSG00000136425		CIB2	colon_transverse	tra	protein_coding	15	78397252	78423839	lasso	0.270666	1.30117e-18	-0.0345	0.000157	0	15:78516053-15:80860481
NULL.MODEL		NULL			NULL	17						0	0.994	0	17:47517591-17:49898957
ENSG00000167083		GNGT2	colon_transverse	tra	protein_coding	17	47280153	47286762	blup	0.00856782	0.0791361	-2.08	0.00129	0	17:47517591-17:49898957
RP11-304F15.7		RP11-304F15.7	colon_transverse	tra		17	47911601	47913816	blup	0.0319456	0.0029002	1.78	0.000736	0	17:47517591-17:49898957
ENSG00000006282		SPATA20	colon_transverse	tra	protein_coding	17	48623667	48633213	lasso	0.475034	4.43233e-36	1.69	0.000628	0	17:47517591-17:49898957
RP11-94C24.8		RP11-94C24.8	colon_transverse	tra		17	48614655	48616115	enet	0.0729217	1.08385e-05	1.56	0.000518	0	17:47517591-17:49898957
ENSG00000011052		NME1-NME2	colon_transverse	tra	protein_coding	17	49242796	49249108	lasso	0.171894	8.12077e-12	1.39	0.000403	0	17:47517591-17:49898957
ENSG00000176358		TAC4	colon_transverse	tra	protein_coding	17	47915671	47921519	enet	0.0517009	0.00019598	1.36	0.00039	0	17:47517591-17:49898957
RP11-700H6.1		RP11-700H6.1	colon_transverse	tra		17	49012350	49022074	lasso	0.0552413	0.000121046	-1.12	0.00029	0	17:47517591-17:49898957
ENSG00000250107		CACNA1G-AS1	colon_transverse	tra	lncRNA	17	48633568	48639469	enet	0.0927879	7.0158e-07	0.82	0.000218	0	17:47517591-17:49898957
RP1-117B12.4		RP1-117B12.4	colon_transverse	tra		17	48474915	48475249	blup	0.03757	0.00134314	0.807	0.000216	0	17:47517591-17:49898957
ENSG00000005882		PDK2	colon_transverse	tra	protein_coding	17	48172101	48187403	lasso	0.178029	3.23664e-12	0.729	0.000204	0	17:47517591-17:49898957
ENSG00000136449		MYCBPAP	colon_transverse	tra	protein_coding	17	48585745	48608862	enet	0.136806	1.39735e-09	0.6	0.000187	0	17:47517591-17:49898957
ENSG00000229980		TOB1-AS1	colon_transverse	tra	lncRNA	17	48944040	48986997	lasso	0.103764	1.52084e-07	0.479	0.000176	0	17:47517591-17:49898957
ENSG00000049283		EPN3	colon_transverse	tra	protein_coding	17	48609904	48621111	lasso	0.0585788	7.6839e-05	-0.45	0.000174	0	17:47517591-17:49898957
RP11-304F15.3		RP11-304F15.3	colon_transverse	tra		17	47923272	47926199	lasso	0.234765	4.77898e-16	0.394	0.00017	0	17:47517591-17:49898957
ENSG00000015532		XYLT2	colon_transverse	tra	protein_coding	17	48423453	48440499	lasso	0.0866324	1.64472e-06	-0.167	0.000159	0	17:47517591-17:49898957
ENSG00000108826		MRPL27	colon_transverse	tra	protein_coding	17	48445218	48450575	lasso	0.131139	3.15531e-09	-0.159	0.000159	0	17:47517591-17:49898957
ENSG00000108823		SGCA	colon_transverse	tra	protein_coding	17	48243346	48253292	enet	0.369657	2.25036e-26	0.149	0.000159	0	17:47517591-17:49898957
ENSG00000239672		NME1	colon_transverse	tra	protein_coding	17	49230897	49239789	lasso	0.228925	1.21819e-15	-0.023	0.000157	0	17:47517591-17:49898957
ENSG00000154945		ANKRD40	colon_transverse	tra	protein_coding	17	48770551	48785285	enet	0.106857	9.86061e-08	-0.0207	0.000157	0	17:47517591-17:49898957
NULL.MODEL		NULL			NULL	17						0	0.999	0	17:77298636-17:78837588
ENSG00000181409		AATK	colon_transverse	tra	protein_coding	17	79091233	79139877	blup	0.0365012	0.0015543	1.23	0.000326	0	17:77298636-17:78837588
ENSG00000157637		SLC38A10	colon_transverse	tra	protein_coding	17	79218800	79269347	enet	0.211954	1.77965e-14	0.637	0.000191	0	17:77298636-17:78837588
RP11-334C17.5		RP11-334C17.5	colon_transverse	tra		17	78174472	78179748	lasso	0.52861	8.78626e-42	-0.523	0.000179	0	17:77298636-17:78837588
ENSG00000141519		CCDC40	colon_transverse	tra	protein_coding	17	78010435	78074412	lasso	0.272972	8.82061e-19	0.405	0.000169	0	17:77298636-17:78837588
ENSG00000171298		GAA	colon_transverse	tra	protein_coding	17	78075355	78093678	lasso	0.414816	2.54329e-30	0.116	0.000157	0	17:77298636-17:78837588
ENSG00000141527		CARD14	colon_transverse	tra	protein_coding	17	78143791	78183062	blup	0.0426103	0.000675447	0.056	0.000157	0	17:77298636-17:78837588
NULL.MODEL		NULL			NULL	1						0	0.997	0	1:144977648-1:148360712
ENSG00000162836		ACP6	colon_transverse	tra	protein_coding	1	147101453	147142618	lasso	0.564262	6.02716e-46	1.59	0.000538	0	1:144977648-1:148360712
ENSG00000174827		PDZK1	colon_transverse	tra	protein_coding	1	145726918	145764074	enet	0.177313	3.60447e-12	1.02	0.000259	0	1:144977648-1:148360712
NOTCH2NL		NOTCH2NL	colon_transverse	tra		1	145209119	145291972	lasso	0.00453228	0.147542	0.876	0.000228	0	1:144977648-1:148360712
ENSG00000117281		CD160	colon_transverse	tra	protein_coding	1	145696219	145715614	blup	0.0328545	0.00256029	-0.82	0.000218	0	1:144977648-1:148360712
RP11-458D21.1		RP11-458D21.1	colon_transverse	tra		1	145373054	145382434	enet	0.0749152	8.24733e-06	-0.526	0.000179	0	1:144977648-1:148360712
RP11-337C18.9		RP11-337C18.9	colon_transverse	tra		1	146647970	146649319	lasso	0.0550748	0.000123821	-0.458	0.000174	0	1:144977648-1:148360712
PDIA3P		PDIA3P	colon_transverse	tra		1	146649692	146651206	blup	0.0265754	0.00607582	0.436	0.000172	0	1:144977648-1:148360712
ENSG00000121851		POLR3GL	colon_transverse	tra	protein_coding	1	145456236	145470387	lasso	0.0258027	0.00676151	0.253	0.000162	0	1:144977648-1:148360712
RP11-337C18.8		RP11-337C18.8	colon_transverse	tra		1	146644350	146683136	lasso	0.02364	0.00912867	0.251	0.000162	0	1:144977648-1:148360712
RP11-315I20.1		RP11-315I20.1	colon_transverse	tra		1	145475982	145508474	lasso	0.0857355	1.86155e-06	0.197	0.00016	0	1:144977648-1:148360712
ENSG00000131778		CHD1L	colon_transverse	tra	protein_coding	1	146714291	146767443	enet	0.0698202	1.65706e-05	-0.194	0.00016	0	1:144977648-1:148360712
ENSG00000186364		NUDT17	colon_transverse	tra	protein_coding	1	145586547	145589439	lasso	0.0571151	9.37895e-05	-0.064	0.000157	0	1:144977648-1:148360712
NULL.MODEL		NULL			NULL	20						0	0.996	0	20:47200190-20:49239658
ENSG00000197818		SLC9A8	colon_transverse	tra	protein_coding	20	48429250	48508779	blup	0.0248626	0.00770267	1.95	0.000994	0	20:47200190-20:49239658
RP11-112L6.4		RP11-112L6.4	colon_transverse	tra		20	48789087	48793096	enet	0.228466	1.31075e-15	1.94	0.000987	0	20:47200190-20:49239658
ENSG00000177410		ZFAS1	colon_transverse	tra	lncRNA	20	47894964	47905797	blup	0.0584079	7.86487e-05	-1.37	0.000391	0	20:47200190-20:49239658
RP11-290F20.3		RP11-290F20.3	colon_transverse	tra		20	48884023	48896332	blup	0.0218061	0.0117884	1.2	0.000315	0	20:47200190-20:49239658
RP11-112L6.3		RP11-112L6.3	colon_transverse	tra		20	48780001	48782639	lasso	0.125502	7.06355e-09	1.18	0.000308	0	20:47200190-20:49239658
RP11-290F20.1		RP11-290F20.1	colon_transverse	tra		20	48909257	48931459	enet	0.14061	8.06806e-10	0.951	0.000243	0	20:47200190-20:49239658
ENSG00000124207		CSE1L	colon_transverse	tra	protein_coding	20	47662849	47713489	lasso	0.0679948	2.12676e-05	-0.532	0.00018	0	20:47200190-20:49239658
ENSG00000124198		ARFGEF2	colon_transverse	tra	protein_coding	20	47538427	47653230	lasso	0.0477643	0.000334847	-0.153	0.000159	0	20:47200190-20:49239658
NULL.MODEL		NULL			NULL	20						0	0.997	0	20:62190180-20:62963102
ENSG00000203896		LIME1	colon_transverse	tra	protein_coding	20	62367635	62370456	lasso	0.0957459	4.65246e-07	-2.12	0.0014	0	20:62190180-20:62963102
ENSG00000075043		KCNQ2	colon_transverse	tra	protein_coding	20	62037542	62103993	blup	0.0165363	0.0247755	-1.5	0.00047	0	20:62190180-20:62963102
ENSG00000203880		PCMTD2	colon_transverse	tra	protein_coding	20	62887094	62926855	lasso	0.0674371	2.2952e-05	-1.17	0.000304	0	20:62190180-20:62963102
ENSG00000101198		NKAIN4	colon_transverse	tra	protein_coding	20	61872136	61904046	blup	0.0374452	0.00136623	0.657	0.000198	0	20:62190180-20:62963102
ENSG00000171700		RGS19	colon_transverse	tra	protein_coding	20	62704534	62711323	lasso	0.138408	1.10908e-09	0.668	0.000195	0	20:62190180-20:62963102
ENSG00000125534		PPDPF	colon_transverse	tra	protein_coding	20	62152077	62153559	enet	0.0709457	1.42058e-05	0.563	0.000183	0	20:62190180-20:62963102
ENSG00000125510		OPRL1	colon_transverse	tra	protein_coding	20	62711526	62731996	lasso	0.163465	2.84524e-11	0.465	0.000174	0	20:62190180-20:62963102
NULL.MODEL		NULL			NULL	21						0	1	0	21:15951414-21:18052991
ENSG00000185272		RBM11	colon_transverse	tra	protein_coding	21	15588451	15600693	blup	0.0862726	1.72851e-06	0.103	0.000157	0	21:15951414-21:18052991
NULL.MODEL		NULL			NULL	2						0	1	0	2:47318772-2:48213001
ENSG00000095002		MSH2	colon_transverse	tra	protein_coding	2	47630108	47789450	enet	0.391276	3.15357e-28	-0.133	0.000158	0	2:47318772-2:48213001
NULL.MODEL		NULL			NULL	2						0	0.999	0	2:185280173-2:189882065
ENSG00000144366		GULP1	colon_transverse	tra	protein_coding	2	189156396	189460653	lasso	0.0258082	0.00675643	1.23	0.000328	0	2:185280173-2:189882065
AC008174.3		AC008174.3	colon_transverse	tra		2	186648418	186652936	blup	0.0590956	7.16153e-05	0.736	0.000204	0	2:185280173-2:189882065
ENSG00000227692		MED28P3	colon_transverse	tra	processed_pseudogene	2	187229325	187229855	blup	0.0380397	0.00125971	-0.693	0.000198	0	2:185280173-2:189882065
ENSG00000144369		FAM171B	colon_transverse	tra	protein_coding	2	187558698	187630685	blup	0.0266216	0.00603718	-0.513	0.000178	0	2:185280173-2:189882065
RP11-410E4.1		RP11-410E4.1	colon_transverse	tra		2	187219299	187221500	blup	0.080059	4.06943e-06	0.37	0.000167	0	2:185280173-2:189882065
AC007966.1		AC007966.1	colon_transverse	tra		2	186584601	186605206	lasso	0.452701	7.16489e-34	0.0696	0.000157	0	2:185280173-2:189882065
NULL.MODEL		NULL			NULL	2						0	0.998	0	2:206736071-2:208644421
ENSG00000023228		NDUFS1	colon_transverse	tra	protein_coding	2	206979541	207024308	enet	0.0747006	8.49357e-06	2.11	0.00137	0	2:206736071-2:208644421
ENSG00000144401		METTL21A	colon_transverse	tra	protein_coding	2	208445355	208490652	enet	0.0236898	0.0090656	1.37	0.000392	0	2:206736071-2:208644421
ENSG00000118260		CREB1	colon_transverse	tra	protein_coding	2	208394520	208468155	blup	0.0229602	0.0100349	-1.32	0.000368	0	2:206736071-2:208644421
ENSG00000204186		ZDBF2	colon_transverse	tra	protein_coding	2	207139387	207179148	lasso	0.0923811	7.42301e-07	0.64	0.000191	0	2:206736071-2:208644421
NULL.MODEL		NULL			NULL	3						0	0.995	0	3:1442770-3:2992120
ENSG00000072756		TRNT1	colon_transverse	tra	protein_coding	3	3168600	3190917	lasso	0.197942	1.56443e-13	-2.64	0.00472	0	3:1442770-3:2992120
NULL.MODEL		NULL			NULL	3						0	0.999	0	3:9543642-3:11019418
ENSG00000157103		SLC6A1	colon_transverse	tra	protein_coding	3	11034410	11080933	lasso	0.0788029	4.83653e-06	1.03	0.000262	0	3:9543642-3:11019418
ENSG00000156990		RPUSD3	colon_transverse	tra	protein_coding	3	9879533	9886286	blup	0.000790564	0.275797	-0.993	0.000253	0	3:9543642-3:11019418
ENSG00000163703		CRELD1	colon_transverse	tra	protein_coding	3	9975506	9987097	enet	0.12165	1.22211e-08	0.48	0.000175	0	3:9543642-3:11019418
AC022007.5		AC022007.5	colon_transverse	tra		3	10048102	10052893	blup	0.0344566	0.00205579	0.34	0.000166	0	3:9543642-3:11019418
ENSG00000231177		LINC00852	colon_transverse	tra	lncRNA	3	10326103	10327358	lasso	0.158872	5.60835e-11	-0.252	0.000161	0	3:9543642-3:11019418
ENSG00000240288		GHRLOS	colon_transverse	tra	lncRNA	3	10329098	10335133	enet	0.422876	4.67251e-31	0.156	0.000158	0	3:9543642-3:11019418
ENSG00000163702		IL17RC	colon_transverse	tra	protein_coding	3	9958758	9975305	lasso	0.0898119	1.05967e-06	0.0963	0.000157	0	3:9543642-3:11019418
NULL.MODEL		NULL			NULL	5						0	0.999	0	5:35049996-5:36433782
ENSG00000168724		DNAJC21	colon_transverse	tra	protein_coding	5	34929698	34959069	enet	0.0981475	3.33082e-07	-1.08	0.000276	0	5:35049996-5:36433782
ENSG00000168671		UGT3A2	colon_transverse	tra	protein_coding	5	36035119	36071460	enet	0.0835312	2.52301e-06	-0.365	0.000167	0	5:35049996-5:36433782
CTD-2353F22.1		CTD-2353F22.1	colon_transverse	tra		5	36666316	36725297	lasso	0.306127	2.87513e-21	0.273	0.000162	0	5:35049996-5:36433782
NULL.MODEL		NULL			NULL	5						0	1	0	5:87390784-5:88891530
TMEM161B-AS1		TMEM161B-AS1	colon_transverse	tra		5	87564888	87732502	blup	0.27141	1.14794e-18	-0.427	0.000171	0	5:87390784-5:88891530
NULL.MODEL		NULL			NULL	6						0	1	0	6:21684065-6:22748186
RP11-524C21.2		RP11-524C21.2	colon_transverse	tra		6	22221010	22222624	lasso	0.0385397	0.0011766	1.13	0.000293	0	6:21684065-6:22748186
NULL.MODEL		NULL			NULL	6						0	0.996	0	6:106058162-6:107450306
RP3-355L5.4		RP3-355L5.4	colon_transverse	tra		6	105726891	105729620	enet	0.0327671	0.00259113	2.47	0.00307	0	6:106058162-6:107450306
ENSG00000130348		QRSL1	colon_transverse	tra	protein_coding	6	107077453	107116292	lasso	0.451184	1.00458e-33	1.29	0.000352	0	6:106058162-6:107450306
ENSG00000178409		BEND3	colon_transverse	tra	protein_coding	6	107386386	107436473	blup	0.0214683	0.0123585	1.09	0.000279	0	6:106058162-6:107450306
NULL.MODEL		NULL			NULL	6						0	0.998	0	6:127540715-6:129861031
ENSG00000093144		ECHDC1	colon_transverse	tra	protein_coding	6	127609855	127664754	blup	0.0757724	7.33253e-06	-2.34	0.00225	0	6:127540715-6:129861031

## Sheet: C_Alphaproteobacteria_RNT
ens_gene_id	ens_tx_id	mol_name	tissue	ref_name	type	chrom	tx_start	tx_stop	inference	cv.R2	cv.R2.pval	twas_z	pip	in_cred_set	region
NULL.MODEL		NULL			NULL	14						0	0.997	0	14:103012102-14:105001691
RP11-736N17.8		RP11-736N17.8	colon_transverse	tra		14	103561060	103565222	lasso	0.186383	9.15609e-13	-1.6	0.000548	0	14:103012102-14:105001691
ENSG00000075413		MARK3	colon_transverse	tra	protein_coding	14	103851729	103970168	blup	0.0733395	1.02355e-05	0.899	0.000233	0	14:103012102-14:105001691
RP11-73M18.8		RP11-73M18.8	colon_transverse	tra		14	104162690	104163500	blup	0.131933	2.81589e-09	0.802	0.000215	0	14:103012102-14:105001691
C14orf144		C14orf144	colon_transverse	tra		14	104710541	104712473	lasso	0.342838	3.68683e-24	-0.512	0.000178	0	14:103012102-14:105001691
RP11-260M19.2		RP11-260M19.2	colon_transverse	tra		14	104689921	104754406	lasso	0.257917	1.09338e-17	-0.499	0.000177	0	14:103012102-14:105001691
CTD-2134A5.4		CTD-2134A5.4	colon_transverse	tra		14	104320740	104346448	blup	0.0343694	0.00208048	-0.49	0.000177	0	14:103012102-14:105001691
ENSG00000166170		BAG5	colon_transverse	tra	protein_coding	14	104022881	104029168	blup	0.0649402	3.22778e-05	0.344	0.000166	0	14:103012102-14:105001691
RP11-45P15.4		RP11-45P15.4	colon_transverse	tra		14	103798011	103798704	lasso	0.121198	1.30314e-08	0.2	0.00016	0	14:103012102-14:105001691
ENSG00000088808		PPP1R13B	colon_transverse	tra	protein_coding	14	104200089	104313927	blup	0.0602275	6.13797e-05	-0.188	0.00016	0	14:103012102-14:105001691
ENSG00000126214		KLC1	colon_transverse	tra	protein_coding	14	104028233	104167888	blup	0.0208065	0.0135585	-0.184	0.00016	0	14:103012102-14:105001691
RP11-73M18.6		RP11-73M18.6	colon_transverse	tra		14	104153913	104154464	lasso	0.0299711	0.00380398	0.104	0.000158	0	14:103012102-14:105001691
ENSG00000126215		XRCC3	colon_transverse	tra	protein_coding	14	104163946	104181841	lasso	0.0874937	1.4602e-06	0.082	0.000157	0	14:103012102-14:105001691
ENSG00000166183		ASPG	colon_transverse	tra	protein_coding	14	104552016	104579098	enet	0.203455	6.68062e-14	0.0934	0.000157	0	14:103012102-14:105001691
RP11-73M18.9		RP11-73M18.9	colon_transverse	tra		14	104179904	104180441	lasso	0.289011	5.70805e-20	0.051	0.000157	0	14:103012102-14:105001691
LINC00637		LINC00637	colon_transverse	tra		14	104314058	104324386	lasso	0.0555522	0.000116029	-0.0204	0.000157	0	14:103012102-14:105001691
AL049840.1		AL049840.1	colon_transverse	tra		14	104177607	104179149	lasso	0.357891	2.16222e-25	0.0312	0.000157	0	14:103012102-14:105001691
NULL.MODEL		NULL			NULL	19						0	0.999	0	19:14486544-19:15648148
AC004791.2		AC004791.2	colon_transverse	tra		19	15962803	15975714	lasso	0.389936	4.12546e-28	1.79	0.000747	0	19:14486544-19:15648148
LPHN1		LPHN1	colon_transverse	tra		19	14260750	14316999	blup	0.0185407	0.0186477	0.689	0.000197	0	19:14486544-19:15648148
ENSG00000160961		ZNF333	colon_transverse	tra	protein_coding	19	14800711	14843204	lasso	0.0591891	7.07085e-05	0.562	0.000183	0	19:14486544-19:15648148
ENSG00000267594		CYP4F24P	colon_transverse	tra	unprocessed_pseudogene	19	15871051	15890719	enet	0.615352	1.51685e-52	-0.118	0.000158	0	19:14486544-19:15648148
NULL.MODEL		NULL			NULL	1						0	0.999	0	1:30161881-1:32438515
ENSG00000162517		PEF1	colon_transverse	tra	protein_coding	1	32095463	32110497	blup	0.0500589	0.000245044	0.991	0.000252	0	1:30161881-1:32438515
ENSG00000168528		SERINC2	colon_transverse	tra	protein_coding	1	31882412	31907525	lasso	0.072834	1.09695e-05	0.709	0.0002	0	1:30161881-1:32438515
ENSG00000121766		ZCCHC17	colon_transverse	tra	protein_coding	1	31769842	31837783	blup	0.0909802	9.01381e-07	0.144	0.000158	0	1:30161881-1:32438515
NULL.MODEL		NULL			NULL	1						0	0.999	0	1:88128631-1:90066303
ENSG00000065243		PKN2	colon_transverse	tra	protein_coding	1	89149905	89301938	enet	0.0798132	4.20937e-06	-1.32	0.000367	0	1:88128631-1:90066303
ENSG00000117226		GBP3	colon_transverse	tra	protein_coding	1	89472349	89488577	lasso	0.598312	2.97987e-50	1.19	0.000312	0	1:88128631-1:90066303
CCBL2		CCBL2	colon_transverse	tra		1	89401456	89454038	lasso	0.343086	3.52002e-24	-0.96	0.000245	0	1:88128631-1:90066303
ENSG00000197147		LRRC8B	colon_transverse	tra	protein_coding	1	89990395	90063423	blup	0.0660537	2.77255e-05	-0.136	0.000158	0	1:88128631-1:90066303
ENSG00000213512		GBP7	colon_transverse	tra	protein_coding	1	89597434	89641723	lasso	0.244954	9.18869e-17	0.0563	0.000157	0	1:88128631-1:90066303
NULL.MODEL		NULL			NULL	1						0	0.998	0	1:224938853-1:226810860
H3F3A		H3F3A	colon_transverse	tra		1	226249578	226259702	lasso	0.353382	5.09055e-25	-2.04	0.00119	0	1:224938853-1:226810860
RP11-496N12.6		RP11-496N12.6	colon_transverse	tra		1	225634945	225653045	blup	0.0465494	0.000395055	-1.26	0.000338	0	1:224938853-1:226810860
ENSG00000143771		CNIH4	colon_transverse	tra	protein_coding	1	224544552	224567161	blup	0.283862	1.3836e-19	0.78	0.000211	0	1:224938853-1:226810860
ENSG00000243709		LEFTY1	colon_transverse	tra	protein_coding	1	226073982	226099082	enet	0.146262	3.5536e-10	0.0844	0.000157	0	1:224938853-1:226810860
NULL.MODEL		NULL			NULL	20						0	0.997	0	20:44840185-20:47199279
ENSG00000197496		SLC2A10	colon_transverse	tra	protein_coding	20	45338126	45364965	lasso	0.24928	4.53376e-17	2.06	0.00123	0	20:44840185-20:47199279
ENSG00000149634		SPATA25	colon_transverse	tra	protein_coding	20	44515128	44516274	blup	0.0157253	0.0278133	1.1	0.000281	0	20:44840185-20:47199279
ENSG00000215452		ZNF663P	colon_transverse	tra	transcribed_unitary_pseudogene	20	45042867	45087915	lasso	0.311311	1.14673e-21	0.822	0.000218	0	20:44840185-20:47199279
ENSG00000225849		MKRN7P	colon_transverse	tra	transcribed_processed_pseudogene	20	45092541	45093763	lasso	0.255258	1.69693e-17	0.758	0.000208	0	20:44840185-20:47199279
ENSG00000198185		ZNF334	colon_transverse	tra	protein_coding	20	45129701	45142198	lasso	0.500766	9.62619e-39	0.647	0.000192	0	20:44840185-20:47199279
ENSG00000124116		WFDC3	colon_transverse	tra	protein_coding	20	44376583	44420571	enet	0.484827	4.45368e-37	0.352	0.000166	0	20:44840185-20:47199279
ENSG00000064655		EYA2	colon_transverse	tra	protein_coding	20	45523263	45817492	enet	0.0424937	0.000686262	-0.206	0.00016	0	20:44840185-20:47199279
ENSG00000101457		DNTTIP1	colon_transverse	tra	protein_coding	20	44420576	44440066	blup	0.0607957	5.68059e-05	-0.0887	0.000157	0	20:44840185-20:47199279
ZNF840		ZNF840	colon_transverse	tra		20	45113100	45121279	enet	0.0817767	3.21282e-06	0.00262	0.000157	0	20:44840185-20:47199279
NULL.MODEL		NULL			NULL	2						0	0.998	0	2:70756057-2:73174848
ENSG00000116031		CD207	colon_transverse	tra	protein_coding	2	71057347	71062952	blup	0.030299	0.00363624	-1.54	0.000498	0	2:70756057-2:73174848
ENSG00000035141		FAM136A	colon_transverse	tra	protein_coding	2	70523107	70529222	blup	0.0209513	0.0132862	1.33	0.000373	0	2:70756057-2:73174848
ENSG00000124357		NAGK	colon_transverse	tra	protein_coding	2	71291474	71306935	lasso	0.122834	1.03283e-08	-1.3	0.000357	0	2:70756057-2:73174848
ENSG00000163013		FBXO41	colon_transverse	tra	protein_coding	2	73481810	73511559	blup	0.0289606	0.00437168	1.02	0.000259	0	2:70756057-2:73174848
ENSG00000179818		PCBP1-AS1	colon_transverse	tra	lncRNA	2	70189398	70314567	blup	0.017861	0.0205286	0.254	0.000162	0	2:70756057-2:73174848
NULL.MODEL		NULL			NULL	2						0	0.998	0	2:167356254-2:169968112
ENSG00000198648		STK39	colon_transverse	tra	protein_coding	2	168810530	169104651	enet	0.0401668	0.000942387	-1.51	0.000477	0	2:167356254-2:169968112
ENSG00000172318		B3GALT1	colon_transverse	tra	protein_coding	2	168675182	168730551	lasso	0.073451	1.00804e-05	-1.27	0.000345	0	2:167356254-2:169968112
ENSG00000152254		G6PC2	colon_transverse	tra	protein_coding	2	169757750	169766505	lasso	0.180851	2.1155e-12	1.09	0.000278	0	2:167356254-2:169968112
ENSG00000163072		NOSTRIN	colon_transverse	tra	protein_coding	2	169643049	169722024	blup	0.0348512	0.00194769	-0.377	0.000168	0	2:167356254-2:169968112
ENSG00000073737		DHRS9	colon_transverse	tra	protein_coding	2	169921299	169952677	blup	0.0403261	0.000922138	0.085	0.000157	0	2:167356254-2:169968112
ENSG00000152253		SPC25	colon_transverse	tra	protein_coding	2	169690642	169769881	enet	0.274049	7.35349e-19	-0.0117	0.000157	0	2:167356254-2:169968112
NULL.MODEL		NULL			NULL	3						0	0.937	0	3:46658033-3:47724504
ENSG00000241186		TDGF1	colon_transverse	tra	protein_coding	3	46616045	46668033	enet	0.135016	1.80829e-09	3.51	0.0596	0	3:46658033-3:47724504
PRSS45		PRSS45	colon_transverse	tra		3	46783582	46853206	lasso	0.139396	9.61642e-10	2.32	0.00207	0	3:46658033-3:47724504
ENSG00000160796		NBEAL2	colon_transverse	tra	protein_coding	3	47021173	47051193	blup	0.0102954	0.0611657	-2.07	0.00124	0	3:46658033-3:47724504
ENSG00000181555		SETD2	colon_transverse	tra	protein_coding	3	47057919	47205457	blup	0.0157455	0.0277332	-0.219	0.000185	0	3:46658033-3:47724504
NULL.MODEL		NULL			NULL	4						0	1	0	4:24135570-4:25609322
ENSG00000053900		ANAPC4	colon_transverse	tra	protein_coding	4	25378835	25420120	enet	0.432912	5.48112e-32	-0.505	0.000177	0	4:24135570-4:25609322
RP11-380P13.2		RP11-380P13.2	colon_transverse	tra		4	23724885	23735202	enet	0.11042	5.97828e-08	0.213	0.00016	0	4:24135570-4:25609322
NULL.MODEL		NULL			NULL	4						0	0.999	0	4:25609322-4:27343701
ENSG00000053900		ANAPC4	colon_transverse	tra	protein_coding	4	25378835	25420120	enet	0.432912	5.48112e-32	1.1	0.000283	0	4:25609322-4:27343701
RP11-293A21.1		RP11-293A21.1	colon_transverse	tra		4	26861428	26862221	enet	0.22929	1.14917e-15	0.426	0.000171	0	4:25609322-4:27343701
ENSG00000250317		SMIM20	colon_transverse	tra	protein_coding	4	25863452	25931435	lasso	0.251155	3.33362e-17	0.204	0.00016	0	4:25609322-4:27343701
ENSG00000109689		STIM2	colon_transverse	tra	protein_coding	4	26859300	27027003	enet	0.0295533	0.00402905	0.0747	0.000157	0	4:25609322-4:27343701
NULL.MODEL		NULL			NULL	5						0	1	0	5:4632694-5:5972877
CTD-2324F15.2		CTD-2324F15.2	colon_transverse	tra		5	6310554	6339997	enet	0.386626	7.99477e-28	0.493	0.000176	0	5:4632694-5:5972877
NULL.MODEL		NULL			NULL	5						0	0.998	0	5:129519025-5:132139647
ENSG00000248610		HSPA8P4	colon_transverse	tra	processed_pseudogene	5	129475724	129477643	blup	0.0339472	0.00220428	-0.837	0.00022	0	5:129519025-5:132139647
AC034220.3		AC034220.3	colon_transverse	tra		5	131646978	131705340	lasso	0.160257	4.57214e-11	0.782	0.000211	0	5:129519025-5:132139647
ENSG00000197208		SLC22A4	colon_transverse	tra	protein_coding	5	131630136	131679899	enet	0.0499125	0.000249974	-0.676	0.000196	0	5:129519025-5:132139647
ENSG00000131437		KIF3A	colon_transverse	tra	protein_coding	5	132028320	132073330	blup	0.0506024	0.000227576	0.607	0.000187	0	5:129519025-5:132139647
ENSG00000164398		ACSL6	colon_transverse	tra	protein_coding	5	131142683	131347936	lasso	0.21463	1.17022e-14	-0.275	0.000162	0	5:129519025-5:132139647
ENSG00000169567		HINT1	colon_transverse	tra	protein_coding	5	130494720	130507428	enet	0.0964331	4.22846e-07	0.235	0.000161	0	5:129519025-5:132139647
ENSG00000197375		SLC22A5	colon_transverse	tra	protein_coding	5	131705444	131731306	lasso	0.071282	1.35668e-05	0.21	0.00016	0	5:129519025-5:132139647
ENSG00000198108		CHSY3	colon_transverse	tra	protein_coding	5	129240165	129522327	blup	0.0210315	0.0131378	-0.151	0.000158	0	5:129519025-5:132139647
ENSG00000158987		RAPGEF6	colon_transverse	tra	protein_coding	5	130759614	130970929	blup	0.0447905	0.000501929	0.0131	0.000157	0	5:129519025-5:132139647
NULL.MODEL		NULL			NULL	6						0	0.999	0	6:94441595-6:97093400
ENSG00000172469		MANEA	colon_transverse	tra	protein_coding	6	96025419	96057333	lasso	0.0514517	0.000202739	1.55	0.000501	0	6:94441595-6:97093400
NULL.MODEL		NULL			NULL	8						0	0.999	0	8:46842416-8:50082470
RP11-770E5.1		RP11-770E5.1	colon_transverse	tra		8	49464127	49611069	blup	0.0252187	0.00733147	-0.764	0.000208	0	8:46842416-8:50082470
ENSG00000034239		EFCAB1	colon_transverse	tra	protein_coding	8	49623348	49647870	lasso	0.159907	4.81418e-11	-0.653	0.000193	0	8:46842416-8:50082470
RP11-697N18.3		RP11-697N18.3	colon_transverse	tra		8	48423596	48424703	blup	0.0309278	0.00333521	0.0792	0.000157	0	8:46842416-8:50082470
NULL.MODEL		NULL			NULL	8						0	1	0	8:116096495-8:119685381
ENSG00000164761		TNFRSF11B	colon_transverse	tra	protein_coding	8	119935796	119964439	blup	0.0306134	0.00348241	-0.506	0.000177	0	8:116096495-8:119685381
NULL.MODEL		NULL			NULL	8						0	0.999	0	8:139255690-8:140725643
ENSG00000147724		FAM135B	colon_transverse	tra	protein_coding	8	139142266	139509065	lasso	0.0985378	3.15455e-07	1.71	0.000654	0	8:139255690-8:140725643
ENSG00000169427		KCNK9	colon_transverse	tra	protein_coding	8	140613081	140715299	blup	0.0236053	0.00917278	-1.04	0.000266	0	8:139255690-8:140725643
NULL.MODEL		NULL			NULL	9						0	0.999	0	9:90136246-9:92528698
ENSG00000156345		CDK20	colon_transverse	tra	protein_coding	9	90581361	90589668	enet	0.102738	1.75553e-07	-1.11	0.000284	0	9:90136246-9:92528698
ENSG00000130045		NXNL2	colon_transverse	tra	protein_coding	9	91150016	91199189	blup	0.0597027	6.59301e-05	0.934	0.000239	0	9:90136246-9:92528698
XXyac-YM21GA2.7		XXyac-YM21GA2.7	colon_transverse	tra		9	90471930	90474314	lasso	0.109443	6.85818e-08	-0.0771	0.000157	0	9:90136246-9:92528698
NULL.MODEL		NULL			NULL	9						0	0.998	0	9:114831484-9:115691913
ENSG00000106868		SUSD1	colon_transverse	tra	protein_coding	9	114803065	114937688	blup	0.020216	0.0147294	-2.04	0.00119	0	9:114831484-9:115691913
RP11-4O1.2		RP11-4O1.2	colon_transverse	tra		9	114794835	114800010	blup	0.0441064	0.00055093	-1.44	0.000432	0	9:114831484-9:115691913
ENSG00000119471		HSDL2	colon_transverse	tra	protein_coding	9	115142217	115234690	lasso	0.151041	1.77015e-10	1.05	0.000268	0	9:114831484-9:115691913
ENSG00000106853		PTGR1	colon_transverse	tra	protein_coding	9	114312002	114362135	blup	0.094288	5.6971e-07	0.351	0.000166	0	9:114831484-9:115691913
ENSG00000242616		GNG10	colon_transverse	tra	protein_coding	9	114423615	114432526	blup	0.263586	4.26245e-18	0.22	0.00016	0	9:114831484-9:115691913

## Sheet: C_Deltaproteobacteria_RNT
ens_gene_id	ens_tx_id	mol_name	tissue	ref_name	type	chrom	tx_start	tx_stop	inference	cv.R2	cv.R2.pval	twas_z	pip	in_cred_set	region
NULL.MODEL		NULL			NULL	12						0	1	0	12:113988098-12:115035762
ENSG00000122965		RBM19	colon_transverse	tra	protein_coding	12	114254543	114404176	lasso	0.166536	1.80428e-11	0.485	0.000175	0	12:113988098-12:115035762
NULL.MODEL		NULL			NULL	14						0	0.998	0	14:50508237-14:51493572
ENSG00000100483		VCPKMT	colon_transverse	tra	protein_coding	14	50575351	50583318	enet	0.130596	3.41049e-09	-0.887	0.00023	0	14:50508237-14:51493572
ENSG00000165527		ARF6	colon_transverse	tra	protein_coding	14	50359810	50361490	enet	0.0589253	7.32964e-05	0.78	0.000211	0	14:50508237-14:51493572
ATP5S		ATP5S	colon_transverse	tra		14	50779267	50802276	enet	0.109695	6.61936e-08	-0.726	0.000202	0	14:50508237-14:51493572
RP11-218E20.3		RP11-218E20.3	colon_transverse	tra		14	51422977	51428720	lasso	0.069938	1.63058e-05	0.681	0.000196	0	14:50508237-14:51493572
ENSG00000151748		SAV1	colon_transverse	tra	protein_coding	14	51098776	51135049	lasso	0.116194	2.64819e-08	-0.618	0.000189	0	14:50508237-14:51493572
ENSG00000100505		TRIM9	colon_transverse	tra	protein_coding	14	51441980	51562779	blup	0.0942456	5.73078e-07	0.346	0.000166	0	14:50508237-14:51493572
ENSG00000258479		LINC00640	colon_transverse	tra	lncRNA	14	51800111	51832275	blup	0.0217552	0.0118725	-0.295	0.000163	0	14:50508237-14:51493572
ENSG00000100504		PYGL	colon_transverse	tra	protein_coding	14	51324609	51411454	lasso	0.247181	6.39054e-17	0.266	0.000162	0	14:50508237-14:51493572
ENSG00000131969		ABHD12B	colon_transverse	tra	protein_coding	14	51338878	51371688	lasso	0.177746	3.37698e-12	0.201	0.00016	0	14:50508237-14:51493572
RP11-248J18.3		RP11-248J18.3	colon_transverse	tra		14	51190495	51190990	blup	0.0327014	0.00261458	0.164	0.000159	0	14:50508237-14:51493572
ENSG00000100503		NIN	colon_transverse	tra	protein_coding	14	51186481	51297839	lasso	0.0865358	1.66682e-06	0.0863	0.000157	0	14:50508237-14:51493572
NULL.MODEL		NULL			NULL	14						0	0.996	0	14:91296860-14:93132015
ENSG00000165934		CPSF2	colon_transverse	tra	protein_coding	14	92588281	92630755	enet	0.169579	1.14722e-11	-2.17	0.00154	0	14:91296860-14:93132015
ENSG00000133962		CATSPERB	colon_transverse	tra	protein_coding	14	92047040	92245414	lasso	0.111209	5.34967e-08	1.84	0.000821	0	14:91296860-14:93132015
AL133373.1		AL133373.1	colon_transverse	tra		14	92038788	92041383	lasso	0.0673435	2.32473e-05	1.74	0.00068	0	14:91296860-14:93132015
ENSG00000165929		TC2N	colon_transverse	tra	protein_coding	14	92246095	92333880	lasso	0.245173	8.86764e-17	0.58	0.000185	0	14:91296860-14:93132015
RP11-747H7.3		RP11-747H7.3	colon_transverse	tra		14	92223103	92226142	lasso	0.0876985	1.41945e-06	0.467	0.000176	0	14:91296860-14:93132015
ENSG00000066427		ATXN3	colon_transverse	tra	protein_coding	14	92525878	92572965	lasso	0.205074	5.19791e-14	-0.362	0.000167	0	14:91296860-14:93132015
RP11-529H20.6		RP11-529H20.6	colon_transverse	tra		14	92511119	92516990	lasso	0.311498	1.10916e-21	-0.332	0.000166	0	14:91296860-14:93132015
RP11-862G15.2		RP11-862G15.2	colon_transverse	tra		14	93372042	93373827	blup	0.043593	0.000590828	0.236	0.000161	0	14:91296860-14:93132015
ENSG00000100815		TRIP11	colon_transverse	tra	protein_coding	14	92432335	92507240	blup	0.0482899	0.000311735	-0.133	0.000158	0	14:91296860-14:93132015
NULL.MODEL		NULL			NULL	16						0	0.994	0	16:71054116-16:72934341
ENSG00000167377		ZNF23	colon_transverse	tra	protein_coding	16	71481500	71496998	blup	0.156093	8.44157e-11	-2.08	0.00128	0	16:71054116-16:72934341
RP11-432I5.1		RP11-432I5.1	colon_transverse	tra		16	71605923	71612090	lasso	0.0575698	8.81581e-05	-1.97	0.00104	0	16:71054116-16:72934341
ENSG00000172137		CALB2	colon_transverse	tra	protein_coding	16	71392616	71424341	blup	0.0494302	0.000266931	-1.96	0.00101	0	16:71054116-16:72934341
ENSG00000118557		PMFBP1	colon_transverse	tra	protein_coding	16	72146056	72210777	blup	0.0719256	1.24227e-05	-1.8	0.000756	0	16:71054116-16:72934341
ENSG00000157429		ZNF19	colon_transverse	tra	protein_coding	16	71499845	71598992	blup	0.0300471	0.00376443	-1.75	0.000698	0	16:71054116-16:72934341
ENSG00000102967		DHODH	colon_transverse	tra	protein_coding	16	72042487	72058954	lasso	0.175198	4.95199e-12	-1.49	0.000463	0	16:71054116-16:72934341
ENSG00000157368		IL34	colon_transverse	tra	protein_coding	16	70613798	70694585	blup	0.0290705	0.00430602	0.892	0.000232	0	16:71054116-16:72934341
ENSG00000140836		ZFHX3	colon_transverse	tra	protein_coding	16	72816784	73093597	blup	0.0198492	0.0155083	-0.598	0.000187	0	16:71054116-16:72934341
ENSG00000040199		PHLPP2	colon_transverse	tra	protein_coding	16	71678654	71758604	lasso	0.058017	8.29499e-05	0.392	0.000171	0	16:71054116-16:72934341
ENSG00000180917		CMTR2	colon_transverse	tra	protein_coding	16	71315292	71323618	lasso	0.0311029	0.00325594	-0.405	0.00017	0	16:71054116-16:72934341
ENSG00000182149		IST1	colon_transverse	tra	protein_coding	16	71919136	71962913	lasso	0.046006	0.000425379	-0.108	0.000159	0	16:71054116-16:72934341
MTSS1L		MTSS1L	colon_transverse	tra		16	70695107	70719969	blup	0.039984	0.000966167	-0.047	0.000157	0	16:71054116-16:72934341
NULL.MODEL		NULL			NULL	17						0	0.998	0	17:5741412-17:7316709
ENSG00000198920		KIAA0753	colon_transverse	tra	protein_coding	17	6481468	6544077	lasso	0.301871	6.08493e-21	-1.24	0.000333	0	17:5741412-17:7316709
ENSG00000108839		ALOX12	colon_transverse	tra	protein_coding	17	6899384	6914055	lasso	0.130189	3.61521e-09	-0.981	0.00025	0	17:5741412-17:7316709
RP11-589P10.5		RP11-589P10.5	colon_transverse	tra		17	6897961	6898508	lasso	0.129019	4.27469e-09	-0.955	0.000244	0	17:5741412-17:7316709
ENSG00000181885		CLDN7	colon_transverse	tra	protein_coding	17	7163260	7167302	lasso	0.0327003	0.00261499	0.81	0.000216	0	17:5741412-17:7316709
ENSG00000006047		YBX2	colon_transverse	tra	protein_coding	17	7191577	7197934	lasso	0.171199	9.00889e-12	0.358	0.000167	0	17:5741412-17:7316709
ENSG00000167842		MIS12	colon_transverse	tra	protein_coding	17	5389605	5394134	blup	0.0750112	8.13943e-06	-0.222	0.00016	0	17:5741412-17:7316709
ENSG00000132507		EIF5A	colon_transverse	tra	protein_coding	17	7210318	7215774	lasso	0.285358	1.07037e-19	-0.118	0.000158	0	17:5741412-17:7316709
AC027763.2		AC027763.2	colon_transverse	tra		17	6779954	6915668	blup	0.0270368	0.00570043	-0.0668	0.000157	0	17:5741412-17:7316709
NULL.MODEL		NULL			NULL	17						0	0.995	0	17:77298636-17:78837588
ENSG00000141519		CCDC40	colon_transverse	tra	protein_coding	17	78010435	78074412	lasso	0.272972	8.82061e-19	2.45	0.00296	0	17:77298636-17:78837588
ENSG00000141527		CARD14	colon_transverse	tra	protein_coding	17	78143791	78183062	blup	0.0426103	0.000675447	2.14	0.00145	0	17:77298636-17:78837588
ENSG00000157637		SLC38A10	colon_transverse	tra	protein_coding	17	79218800	79269347	enet	0.211954	1.77965e-14	-1.15	0.000298	0	17:77298636-17:78837588
ENSG00000171298		GAA	colon_transverse	tra	protein_coding	17	78075355	78093678	lasso	0.414816	2.54329e-30	-0.921	0.000237	0	17:77298636-17:78837588
RP11-334C17.5		RP11-334C17.5	colon_transverse	tra		17	78174472	78179748	lasso	0.52861	8.78626e-42	0.913	0.000235	0	17:77298636-17:78837588
ENSG00000181409		AATK	colon_transverse	tra	protein_coding	17	79091233	79139877	blup	0.0365012	0.0015543	-0.114	0.000158	0	17:77298636-17:78837588
NULL.MODEL		NULL			NULL	19						0	0.993	0	19:610729-19:2098237
ATP5D		ATP5D	colon_transverse	tra		19	1241749	1244824	lasso	0.0789047	4.76935e-06	1.97	0.00103	0	19:610729-19:2098237
ENSG00000116032		GRIN3B	colon_transverse	tra	protein_coding	19	1000418	1009646	enet	0.185208	1.09433e-12	-1.91	0.000932	0	19:610729-19:2098237
AC009005.2		AC009005.2	colon_transverse	tra		19	567212	572215	enet	0.170031	1.07243e-11	1.7	0.000638	0	19:610729-19:2098237
MUM1		MUM1	colon_transverse	tra		19	1285890	1378430	lasso	0.131268	3.09733e-09	1.69	0.000628	0	19:610729-19:2098237
ENSG00000115257		PCSK4	colon_transverse	tra	protein_coding	19	1481427	1490751	lasso	0.0475102	0.00034663	1.43	0.000426	0	19:610729-19:2098237
PPAP2C		PPAP2C	colon_transverse	tra		19	281040	291393	blup	0.0389529	0.0011121	-1.22	0.000326	0	19:610729-19:2098237
ENSG00000172270		BSG	colon_transverse	tra	protein_coding	19	571297	583493	blup	0.0270871	0.005661	1.22	0.000325	0	19:610729-19:2098237
ENSG00000065268		WDR18	colon_transverse	tra	protein_coding	19	983174	994569	enet	0.640046	4.69249e-56	1.2	0.000319	0	19:610729-19:2098237
ENSG00000104899		AMH	colon_transverse	tra	protein_coding	19	2249308	2252072	lasso	0.344502	2.70325e-24	1.14	0.000297	0	19:610729-19:2098237
ENSG00000064687		ABCA7	colon_transverse	tra	protein_coding	19	1040102	1065568	blup	0.0731923	1.04441e-05	1.05	0.000268	0	19:610729-19:2098237
ENSG00000167468		GPX4	colon_transverse	tra	protein_coding	19	1103936	1106787	lasso	0.157761	6.60524e-11	0.645	0.000193	0	19:610729-19:2098237
ENSG00000099617		EFNA2	colon_transverse	tra	protein_coding	19	1286153	1301430	lasso	0.0145961	0.0326973	0.584	0.000186	0	19:610729-19:2098237
ENSG00000065000		AP3D1	colon_transverse	tra	protein_coding	19	2100993	2164464	enet	0.140061	8.73438e-10	-0.584	0.000186	0	19:610729-19:2098237
C19orf24		C19orf24	colon_transverse	tra		19	1275026	1279248	lasso	0.136781	1.40235e-09	-0.577	0.000185	0	19:610729-19:2098237
ENSG00000129946		SHC2	colon_transverse	tra	protein_coding	19	416583	460996	lasso	0.105864	1.13335e-07	-0.325	0.000166	0	19:610729-19:2098237
ENSG00000133275		CSNK1G2	colon_transverse	tra	protein_coding	19	1941188	1981337	lasso	0.0665041	2.60715e-05	0.239	0.000162	0	19:610729-19:2098237
ENSG00000099817		POLR2E	colon_transverse	tra	protein_coding	19	1086628	1095598	lasso	0.217021	8.03764e-15	-0.167	0.000159	0	19:610729-19:2098237
AC005306.3		AC005306.3	colon_transverse	tra		19	1989400	1990369	lasso	0.116385	2.57745e-08	-0.107	0.000158	0	19:610729-19:2098237
ENSG00000183186		C2CD4C	colon_transverse	tra	protein_coding	19	405438	409139	lasso	0.124372	8.29791e-09	0.0925	0.000158	0	19:610729-19:2098237
ENSG00000130270		ATP8B3	colon_transverse	tra	protein_coding	19	1782074	1812275	enet	0.116955	2.37773e-08	0.0319	0.000157	0	19:610729-19:2098237
ENSG00000115286		NDUFS7	colon_transverse	tra	protein_coding	19	1383526	1394802	blup	0.0212499	0.012742	-0.00337	0.000157	0	19:610729-19:2098237
NULL.MODEL		NULL			NULL	22						0	0.814	1	22:29652158-22:31439918
ENSG00000237977		EIF4HP2	colon_transverse	tra	processed_pseudogene	22	31298206	31298768	blup	0.100396	2.43452e-07	3.78	0.139	0	22:29652158-22:31439918
ENSG00000198089		SFI1	colon_transverse	tra	protein_coding	22	31884732	32014476	blup	0.109685	6.62871e-08	-3.42	0.0391	0	22:29652158-22:31439918
ENSG00000133422		MORC2	colon_transverse	tra	protein_coding	22	31322642	31364284	lasso	0.0207343	0.0136963	-2.83	0.00647	0	22:29652158-22:31439918
ENSG00000225465		RFPL1S	colon_transverse	tra	lncRNA	22	29832818	29874164	blup	0.03427	0.00210896	-1.21	0.000399	0	22:29652158-22:31439918
ENSG00000100036		SLC35E4	colon_transverse	tra	protein_coding	22	31031639	31065003	enet	0.218867	6.00904e-15	-1.33	0.000388	0	22:29652158-22:31439918
ENSG00000182541		LIMK2	colon_transverse	tra	protein_coding	22	31608260	31676066	blup	0.024473	0.00813063	0.94	0.000349	0	22:29652158-22:31439918
ENSG00000100330		MTMR3	colon_transverse	tra	protein_coding	22	30279144	30426855	enet	0.326193	7.88736e-23	-1.02	0.000308	0	22:29652158-22:31439918
ENSG00000167065		DUSP18	colon_transverse	tra	protein_coding	22	31048038	31063587	enet	0.0964725	4.20535e-07	-1.1	0.00029	0	22:29652158-22:31439918
ENSG00000183963		SMTN	colon_transverse	tra	protein_coding	22	31460091	31500610	blup	0.0602563	6.11398e-05	1.03	0.000266	0	22:29652158-22:31439918
ENSG00000184117		NIPSNAP1	colon_transverse	tra	protein_coding	22	29950797	29977326	enet	0.0834559	2.54933e-06	0.904	0.000264	0	22:29652158-22:31439918
ENSG00000100296		THOC5	colon_transverse	tra	protein_coding	22	29901868	29950243	lasso	0.449715	1.39229e-33	0.813	0.000241	0	22:29652158-22:31439918
CTA-963H5.5		CTA-963H5.5	colon_transverse	tra		22	31049864	31050801	lasso	0.0727526	1.10925e-05	-0.259	0.000183	0	22:29652158-22:31439918
ENSG00000214491		SEC14L6	colon_transverse	tra	protein_coding	22	30918786	30942669	lasso	0.106089	1.09822e-07	-0.228	0.000183	0	22:29652158-22:31439918
ENSG00000185340		GAS2L1	colon_transverse	tra	protein_coding	22	29702572	29708774	lasso	0.046493	0.000398097	-0.229	0.000181	0	22:29652158-22:31439918
ENSG00000184792		OSBP2	colon_transverse	tra	protein_coding	22	31089769	31303811	lasso	0.233675	5.69365e-16	-0.0614	0.000179	0	22:29652158-22:31439918
RP1-130H16.16		RP1-130H16.16	colon_transverse	tra		22	30770930	30773834	lasso	0.142135	6.47007e-10	-0.148	0.000178	0	22:29652158-22:31439918
NULL.MODEL		NULL			NULL	22						0	0.991	0	22:31439918-22:32664612
ENSG00000182541		LIMK2	colon_transverse	tra	protein_coding	22	31608260	31676066	blup	0.024473	0.00813063	2.83	0.00776	0	22:31439918-22:32664612
CTA-963H5.5		CTA-963H5.5	colon_transverse	tra		22	31049864	31050801	lasso	0.0727526	1.10925e-05	-1.25	0.00034	0	22:31439918-22:32664612
ENSG00000183963		SMTN	colon_transverse	tra	protein_coding	22	31460091	31500610	blup	0.0602563	6.11398e-05	1.24	0.000334	0	22:31439918-22:32664612
ENSG00000167065		DUSP18	colon_transverse	tra	protein_coding	22	31048038	31063587	enet	0.0964725	4.20535e-07	1.17	0.000306	0	22:31439918-22:32664612
ENSG00000198089		SFI1	colon_transverse	tra	protein_coding	22	31884732	32014476	blup	0.109685	6.62871e-08	0.478	0.000188	0	22:31439918-22:32664612
ENSG00000100191		SLC5A4	colon_transverse	tra	protein_coding	22	32614465	32651328	blup	0.0816477	3.27036e-06	0.558	0.000183	0	22:31439918-22:32664612
ENSG00000100220		RTCB	colon_transverse	tra	protein_coding	22	32783569	32808242	lasso	0.317467	3.81598e-22	0.182	0.00016	0	22:31439918-22:32664612
ENSG00000237977		EIF4HP2	colon_transverse	tra	processed_pseudogene	22	31298206	31298768	blup	0.100396	2.43452e-07	0.00296	0.000158	0	22:31439918-22:32664612
NULL.MODEL		NULL			NULL	2						0	0.999	0	2:178553183-2:181312739
ENSG00000079156		OSBPL6	colon_transverse	tra	protein_coding	2	179059208	179264160	enet	0.122899	1.0233e-08	-1.62	0.000559	0	2:178553183-2:181312739
ENSG00000079150		FKBP7	colon_transverse	tra	protein_coding	2	179328391	179343327	blup	0.0964717	4.20583e-07	1.14	0.000293	0	2:178553183-2:181312739
ENSG00000128655		PDE11A	colon_transverse	tra	protein_coding	2	178487980	178973066	lasso	0.180173	2.34325e-12	0.985	0.000251	0	2:178553183-2:181312739
NULL.MODEL		NULL			NULL	3						0	1	0	3:20091348-3:21643707
ENSG00000163576		EFHB	colon_transverse	tra	protein_coding	3	19920964	19988517	lasso	0.610241	7.57271e-52	0.386	0.000168	0	3:20091348-3:21643707
NULL.MODEL		NULL			NULL	5						0	0.998	0	5:63968304-5:65911286
ENSG00000123219		CENPK	colon_transverse	tra	protein_coding	5	64813593	64858998	lasso	0.179249	2.69354e-12	1.9	0.000902	0	5:63968304-5:65911286
ENSG00000069020		MAST4	colon_transverse	tra	protein_coding	5	65892176	66465423	blup	0.0555252	0.000116457	1.78	0.000736	0	5:63968304-5:65911286
CTD-2116N20.1		CTD-2116N20.1	colon_transverse	tra		5	64782271	64782875	lasso	0.0958467	4.5877e-07	-0.783	0.000211	0	5:63968304-5:65911286
ENSG00000113593		PPWD1	colon_transverse	tra	protein_coding	5	64859066	64883376	enet	0.201448	9.1113e-14	-0.596	0.000186	0	5:63968304-5:65911286
ENSG00000113595		TRIM23	colon_transverse	tra	protein_coding	5	64885507	64921802	enet	0.0964416	4.22342e-07	0.173	0.000159	0	5:63968304-5:65911286
NULL.MODEL		NULL			NULL	6						0	0.968	0	6:26791421-6:28017250
ENSG00000198315		ZKSCAN8	colon_transverse	tra	protein_coding	6	28109688	28127250	blup	0.0214054	0.0124677	-3.08	0.0157	0	6:26791421-6:28017250
ENSG00000137185		ZSCAN9	colon_transverse	tra	protein_coding	6	28192664	28201260	blup	0.0574314	8.98354e-05	-2.68	0.00506	0	6:26791421-6:28017250
ENSG00000228223		HCG11	colon_transverse	tra	lncRNA	6	26522076	26526807	blup	0.0678386	2.17265e-05	2.4	0.00256	0	6:26791421-6:28017250
ZNF192P1		ZNF192P1	colon_transverse	tra		6	28129559	28137372	enet	0.120209	1.49961e-08	-2.31	0.00205	0	6:26791421-6:28017250
ENSG00000176933		TOB2P1	colon_transverse	tra	processed_pseudogene	6	28185421	28186655	blup	0.0186705	0.0183091	-2.25	0.00181	0	6:26791421-6:28017250
ENSG00000146109		ABT1	colon_transverse	tra	protein_coding	6	26597180	26600278	blup	0.0162548	0.0257892	-2.04	0.00119	0	6:26791421-6:28017250
ENSG00000137338		PGBD1	colon_transverse	tra	protein_coding	6	28249314	28270326	blup	0.0417455	0.000759912	1.99	0.00106	0	6:26791421-6:28017250
HIST1H4K		HIST1H4K	colon_transverse	tra		6	27798952	27799305	enet	0.0290997	0.00428872	-1.35	0.000378	0	6:26791421-6:28017250
ENSG00000189298		ZKSCAN3	colon_transverse	tra	protein_coding	6	28317691	28336947	enet	0.0376308	0.00133205	-1.06	0.000274	0	6:26791421-6:28017250
ENSG00000241549		GUSBP2	colon_transverse	tra	transcribed_unprocessed_pseudogene	6	26839263	26924333	enet	0.2434	1.18325e-16	1.01	0.000262	0	6:26791421-6:28017250
RP11-457M11.5		RP11-457M11.5	colon_transverse	tra		6	26686469	26688192	lasso	0.579592	7.66623e-48	0.935	0.000247	0	6:26791421-6:28017250
ENSG00000158691		ZSCAN12	colon_transverse	tra	protein_coding	6	28346732	28367511	blup	0.0995637	2.73429e-07	0.795	0.000222	0	6:26791421-6:28017250
ENSG00000224843		LINC00240	colon_transverse	tra	lncRNA	6	26924771	26991703	blup	0.0416504	0.000769831	0.695	0.000201	0	6:26791421-6:28017250
ENSG00000204789		ZNF204P	colon_transverse	tra	processed_pseudogene	6	27325604	27339304	enet	0.07183	1.25863e-05	0.579	0.000193	0	6:26791421-6:28017250
AL022393.7		AL022393.7	colon_transverse	tra		6	28143966	28144452	enet	0.14506	4.23207e-10	0.218	0.000169	0	6:26791421-6:28017250
RP1-265C24.5		RP1-265C24.5	colon_transverse	tra		6	28083406	28084329	enet	0.0884006	1.28816e-06	0.188	0.000165	0	6:26791421-6:28017250
ENSG00000096654		ZNF184	colon_transverse	tra	protein_coding	6	27418522	27440897	lasso	0.0704118	1.52823e-05	-0.1	0.000163	0	6:26791421-6:28017250
ENSG00000124613		ZNF391	colon_transverse	tra	protein_coding	6	27342394	27371683	lasso	0.45292	6.82289e-34	-0.0463	0.000163	0	6:26791421-6:28017250
NULL.MODEL		NULL			NULL	7						0	0.751	1	7:22508611-7:23469560
ENSG00000136237		RAPGEF5	colon_transverse	tra	protein_coding	7	22157856	22396763	blup	0.0478755	0.000329821	-3.96	0.245	0	7:22508611-7:23469560
ENSG00000196683		TOMM7	colon_transverse	tra	protein_coding	7	22852251	22862470	enet	0.304384	3.91058e-21	2.12	0.00122	0	7:22508611-7:23469560
AC073072.5		AC073072.5	colon_transverse	tra		7	22765014	22766324	lasso	0.0509227	0.000217871	2.14	0.00118	0	7:22508611-7:23469560
AC005682.5		AC005682.5	colon_transverse	tra		7	22893797	22901021	blup	0.107975	8.42954e-08	-1.82	0.000669	0	7:22508611-7:23469560
ENSG00000233476		EEF1A1P6	colon_transverse	tra	processed_pseudogene	7	22550231	22551618	blup	0.013481	0.0383984	1.5	0.000508	0	7:22508611-7:23469560
AC005082.1		AC005082.1	colon_transverse	tra		7	23210760	23234503	blup	-0.00162466	0.437726	-1.19	0.000307	0	7:22508611-7:23469560
AC005682.6		AC005682.6	colon_transverse	tra		7	22903493	22920969	blup	0.0329763	0.00251789	-0.684	0.000239	0	7:22508611-7:23469560
ENSG00000196335		STK31	colon_transverse	tra	protein_coding	7	23749786	23872132	enet	0.151137	1.74548e-10	-0.599	0.000213	0	7:22508611-7:23469560
AC005082.12		AC005082.12	colon_transverse	tra		7	23245632	23247664	lasso	0.173341	6.53979e-12	0.485	0.000204	0	7:22508611-7:23469560
NUPL2		NUPL2	colon_transverse	tra		7	23221446	23240628	lasso	0.180681	2.17046e-12	-0.472	0.000201	0	7:22508611-7:23469560
KLHL7-AS1		KLHL7-AS1	colon_transverse	tra		7	23140847	23145322	lasso	0.505576	2.95546e-39	0.0381	0.000182	0	7:22508611-7:23469560

## Sheet: C_Gammaproteobacteria_RNT
ens_gene_id	ens_tx_id	mol_name	tissue	ref_name	type	chrom	tx_start	tx_stop	inference	cv.R2	cv.R2.pval	twas_z	pip	in_cred_set	region
NULL.MODEL		NULL			NULL	13						0	1	0	13:80586038-13:82581814
RP11-521J24.1		RP11-521J24.1	colon_transverse	tra		13	81617805	81618577	lasso	0.0783841	5.12302e-06	0.808	0.000215	0	13:80586038-13:82581814
NULL.MODEL		NULL			NULL	15						0	1	0	15:94924514-15:96140801
ENSG00000140563		MCTP2	colon_transverse	tra	protein_coding	15	94774767	95023632	blup	-0.00170863	0.445566	0.017	0.000156	0	15:94924514-15:96140801
NULL.MODEL		NULL			NULL	17						0	1	0	17:11103444-17:12534769
RP11-963H4.3		RP11-963H4.3	colon_transverse	tra		17	10752858	10784212	blup	0.0463798	0.000404279	0.324	0.000165	0	17:11103444-17:12534769
NULL.MODEL		NULL			NULL	1						0	0.996	0	1:144977648-1:148360712
ENSG00000174827		PDZK1	colon_transverse	tra	protein_coding	1	145726918	145764074	enet	0.177313	3.60447e-12	-2.14	0.00146	0	1:144977648-1:148360712
NOTCH2NL		NOTCH2NL	colon_transverse	tra		1	145209119	145291972	lasso	0.00453228	0.147542	-1.31	0.000363	0	1:144977648-1:148360712
ENSG00000131778		CHD1L	colon_transverse	tra	protein_coding	1	146714291	146767443	enet	0.0698202	1.65706e-05	1.24	0.000334	0	1:144977648-1:148360712
RP11-315I20.1		RP11-315I20.1	colon_transverse	tra		1	145475982	145508474	lasso	0.0857355	1.86155e-06	-0.849	0.000223	0	1:144977648-1:148360712
RP11-458D21.1		RP11-458D21.1	colon_transverse	tra		1	145373054	145382434	enet	0.0749152	8.24733e-06	0.783	0.000211	0	1:144977648-1:148360712
ENSG00000186364		NUDT17	colon_transverse	tra	protein_coding	1	145586547	145589439	lasso	0.0571151	9.37895e-05	0.66	0.000194	0	1:144977648-1:148360712
PDIA3P		PDIA3P	colon_transverse	tra		1	146649692	146651206	blup	0.0265754	0.00607582	0.467	0.000175	0	1:144977648-1:148360712
RP11-337C18.8		RP11-337C18.8	colon_transverse	tra		1	146644350	146683136	lasso	0.02364	0.00912867	0.444	0.000173	0	1:144977648-1:148360712
ENSG00000121851		POLR3GL	colon_transverse	tra	protein_coding	1	145456236	145470387	lasso	0.0258027	0.00676151	-0.337	0.000166	0	1:144977648-1:148360712
ENSG00000117281		CD160	colon_transverse	tra	protein_coding	1	145696219	145715614	blup	0.0328545	0.00256029	0.209	0.000161	0	1:144977648-1:148360712
ENSG00000162836		ACP6	colon_transverse	tra	protein_coding	1	147101453	147142618	lasso	0.564262	6.02716e-46	-0.161	0.000159	0	1:144977648-1:148360712
RP11-337C18.9		RP11-337C18.9	colon_transverse	tra		1	146647970	146649319	lasso	0.0550748	0.000123821	-0.099	0.000158	0	1:144977648-1:148360712
NULL.MODEL		NULL			NULL	20						0	0.999	0	20:3828413-20:5477609
ENSG00000101224		CDC25B	colon_transverse	tra	protein_coding	20	3767578	3786762	enet	0.183928	1.32865e-12	1.34	0.000378	0	20:3828413-20:5477609
RP11-119B16.2		RP11-119B16.2	colon_transverse	tra		20	3868886	3869485	lasso	0.16535	2.15174e-11	0.675	0.000195	0	20:3828413-20:5477609
ENSG00000089063		TMEM230	colon_transverse	tra	protein_coding	20	5080486	5093749	enet	0.204913	5.3292e-14	-0.569	0.000183	0	20:3828413-20:5477609
RP5-828H9.1		RP5-828H9.1	colon_transverse	tra		20	5451853	5455828	lasso	0.333143	2.21525e-23	-0.194	0.000159	0	20:3828413-20:5477609
ENSG00000088888		MAVS	colon_transverse	tra	protein_coding	20	3827487	3849280	blup	0.0335213	0.0023367	-0.174	0.000159	0	20:3828413-20:5477609
NULL.MODEL		NULL			NULL	21						0	0.999	0	21:9412099-21:15950842
ENSG00000228314		CYP4F29P	colon_transverse	tra	transcribed_unprocessed_pseudogene	21	15215454	15220685	enet	0.0714528	1.32533e-05	1.9	0.000913	0	21:9412099-21:15950842
ENSG00000185272		RBM11	colon_transverse	tra	protein_coding	21	15588451	15600693	blup	0.0862726	1.72851e-06	0.0506	0.000157	0	21:9412099-21:15950842
NULL.MODEL		NULL			NULL	22						0	0.997	0	22:39307894-22:40545595
ENSG00000100324		TAB1	colon_transverse	tra	protein_coding	22	39795746	39833065	enet	0.0271429	0.00561749	-1.86	0.000841	0	22:39307894-22:40545595
ENSG00000244509		APOBEC3C	colon_transverse	tra	protein_coding	22	39410088	39416357	blup	0.0568536	9.71896e-05	-1.49	0.000461	0	22:39307894-22:40545595
ENSG00000100201		DDX17	colon_transverse	tra	protein_coding	22	38879453	38903665	blup	0.0341258	0.00215101	1.16	0.000301	0	22:39307894-22:40545595
ENSG00000133477		FAM83F	colon_transverse	tra	protein_coding	22	40390953	40439071	enet	0.0229198	0.0100914	0.98	0.00025	0	22:39307894-22:40545595
RP3-508I15.9		RP3-508I15.9	colon_transverse	tra		22	39063668	39077825	blup	0.120305	1.47919e-08	-0.93	0.000239	0	22:39307894-22:40545595
ENSG00000128272		ATF4	colon_transverse	tra	protein_coding	22	39915700	39918691	lasso	0.052246	0.000181968	0.682	0.000197	0	22:39307894-22:40545595
ENSG00000239713		APOBEC3G	colon_transverse	tra	protein_coding	22	39473010	39483748	enet	0.232861	6.48916e-16	0.5	0.000177	0	22:39307894-22:40545595
ENSG00000243811		APOBEC3D	colon_transverse	tra	protein_coding	22	39417118	39429281	enet	0.141846	6.74605e-10	-0.427	0.000171	0	22:39307894-22:40545595
RP3-508I15.10		RP3-508I15.10	colon_transverse	tra		22	39062513	39064755	blup	0.0353057	0.00183029	0.327	0.000165	0	22:39307894-22:40545595
NULL.MODEL		NULL			NULL	3						0	0.999	0	3:110513959-3:112815474
ENSG00000163607		GTPBP8	colon_transverse	tra	protein_coding	3	112710001	112733907	enet	0.0621601	4.71641e-05	0.506	0.000177	0	3:110513959-3:112815474
ENSG00000144827		ABHD10	colon_transverse	tra	protein_coding	3	111697857	111712210	enet	0.0444486	0.000525848	-0.211	0.00016	0	3:110513959-3:112815474
WDR52		WDR52	colon_transverse	tra		3	113006304	113160457	blup	0.184844	1.15639e-12	0.178	0.000159	0	3:110513959-3:112815474
ENSG00000138459		SLC35A5	colon_transverse	tra	protein_coding	3	112280894	112304424	blup	0.128179	4.81977e-09	-0.0771	0.000157	0	3:110513959-3:112815474
RP11-572M11.3		RP11-572M11.3	colon_transverse	tra		3	112861197	112886666	blup	0.0796453	4.3077e-06	-0.0552	0.000157	0	3:110513959-3:112815474
NULL.MODEL		NULL			NULL	4						0	0.999	0	4:152782184-4:154477641
ENSG00000109654		TRIM2	colon_transverse	tra	protein_coding	4	154073494	154260472	lasso	0.107162	9.44811e-08	0.728	0.000202	0	4:152782184-4:154477641
ENSG00000164144		ARFIP1	colon_transverse	tra	protein_coding	4	153701089	153839615	enet	0.245155	8.89247e-17	-0.469	0.000174	0	4:152782184-4:154477641
RP11-18H21.1		RP11-18H21.1	colon_transverse	tra		4	153021906	153025872	lasso	0.160963	4.11948e-11	-0.0311	0.000156	0	4:152782184-4:154477641
NULL.MODEL		NULL			NULL	6						0	0.999	0	6:23936635-6:24851787
ENSG00000112294		ALDH5A1	colon_transverse	tra	protein_coding	6	24495080	24537435	lasso	0.132897	2.45191e-09	1.12	0.000287	0	6:23936635-6:24851787
ENSG00000112308		C6orf62	colon_transverse	tra	protein_coding	6	24705294	24721064	lasso	0.196252	2.02848e-13	-0.405	0.000169	0	6:23936635-6:24851787
ENSG00000124532		MRS2	colon_transverse	tra	protein_coding	6	24403153	24425810	enet	0.133998	2.09314e-09	0.276	0.000162	0	6:23936635-6:24851787

## Sheet: Div_Chao1_RNT
ens_gene_id	ens_tx_id	mol_name	tissue	ref_name	type	chrom	tx_start	tx_stop	inference	cv.R2	cv.R2.pval	twas_z	pip	in_cred_set	region
NULL.MODEL		NULL			NULL	10						0	0.999	0	10:92007112-10:93334954
TNKS2-AS1		TNKS2-AS1	colon_transverse	tra		10	93542596	93558048	enet	0.332596	2.44923e-23	-1.22	0.000325	0	10:92007112-10:93334954
ENSG00000095564		BTAF1	colon_transverse	tra	protein_coding	10	93683526	93790082	blup	0.0382288	0.0012276	-0.382	0.000168	0	10:92007112-10:93334954
ENSG00000107854		TNKS2	colon_transverse	tra	protein_coding	10	93558069	93625033	enet	0.153091	1.31146e-10	-0.145	0.000158	0	10:92007112-10:93334954
NULL.MODEL		NULL			NULL	10						0	0.998	0	10:123900545-10:125869346
ENSG00000187908		DMBT1	colon_transverse	tra	protein_coding	10	124320181	124403252	lasso	0.191875	3.96629e-13	-1.47	0.000451	0	10:123900545-10:125869346
ENSG00000119965		C10orf88	colon_transverse	tra	protein_coding	10	124690419	124713896	lasso	0.0190661	0.0173155	1.05	0.000268	0	10:123900545-10:125869346
ENSG00000107679		PLEKHA1	colon_transverse	tra	protein_coding	10	124134212	124191867	blup	0.0219641	0.011531	1	0.000256	0	10:123900545-10:125869346
ENSG00000138152		BTBD16	colon_transverse	tra	protein_coding	10	124030821	124097677	lasso	0.404096	2.33789e-29	-0.68	0.000196	0	10:123900545-10:125869346
ENSG00000196177		ACADSB	colon_transverse	tra	protein_coding	10	124768495	124817827	enet	0.0979183	3.43883e-07	0.609	0.000188	0	10:123900545-10:125869346
ENSG00000138162		TACC2	colon_transverse	tra	protein_coding	10	123748709	124014060	blup	0.0389891	0.00110662	0.477	0.000175	0	10:123900545-10:125869346
ENSG00000254636		ARMS2	colon_transverse	tra	protein_coding	10	124214169	124216868	lasso	0.0747318	8.45737e-06	0.401	0.000169	0	10:123900545-10:125869346
NULL.MODEL		NULL			NULL	12						0	0.999	0	12:20864133-12:23820527
ENSG00000121350		PYROXD1	colon_transverse	tra	protein_coding	12	21590549	21623300	enet	0.405028	1.93059e-29	1.31	0.000363	0	12:20864133-12:23820527
ENSG00000111731		C2CD5	colon_transverse	tra	protein_coding	12	22601517	22697480	lasso	0.0626731	4.39776e-05	0.694	0.000198	0	12:20864133-12:23820527
ENSG00000004700		RECQL	colon_transverse	tra	protein_coding	12	21623903	21654603	enet	0.124528	8.11502e-09	-0.213	0.00016	0	12:20864133-12:23820527
NULL.MODEL		NULL			NULL	14						0	0.998	0	14:19002732-14:21589176
ENSG00000185271		KLHL33	colon_transverse	tra	protein_coding	14	20896970	20903801	lasso	0.0307771	0.00340499	1.22	0.000322	0	14:19002732-14:21589176
ENSG00000092200		RPGRIP1	colon_transverse	tra	protein_coding	14	21756098	21819460	blup	0.0339473	0.00220425	1	0.000255	0	14:19002732-14:21589176
ENSG00000165801		ARHGEF40	colon_transverse	tra	protein_coding	14	21538429	21558204	lasso	0.155867	8.72732e-11	0.903	0.000233	0	14:19002732-14:21589176
ENSG00000165794		SLC39A2	colon_transverse	tra	protein_coding	14	21467414	21470030	blup	-0.000252186	0.333632	-0.664	0.000194	0	14:19002732-14:21589176
ENSG00000198805		PNP	colon_transverse	tra	protein_coding	14	20937113	20945253	lasso	0.235056	4.56074e-16	-0.649	0.000192	0	14:19002732-14:21589176
ENSG00000100814		CCNB1IP1	colon_transverse	tra	protein_coding	14	20779527	20801471	blup	0.0423503	0.000699804	0.596	0.000186	0	14:19002732-14:21589176
ENSG00000092094		OSGEP	colon_transverse	tra	protein_coding	14	20914570	20923264	lasso	0.453163	6.4628e-34	-0.138	0.000158	0	14:19002732-14:21589176
RP11-203M5.7		RP11-203M5.7	colon_transverse	tra		14	20919744	20920077	enet	0.19794	1.56485e-13	-0.123	0.000158	0	14:19002732-14:21589176
ENSG00000129484		PARP2	colon_transverse	tra	protein_coding	14	20811845	20826064	lasso	0.23071	9.15871e-16	0.0866	0.000157	0	14:19002732-14:21589176
NULL.MODEL		NULL			NULL	18						0	1	0	18:3891682-18:5834180
ENSG00000082397		EPB41L3	colon_transverse	tra	protein_coding	18	5392383	5630699	lasso	0.0643349	3.5057e-05	-0.448	0.000172	0	18:3891682-18:5834180
ENSG00000263753		LINC00667	colon_transverse	tra	lncRNA	18	5238598	5246507	enet	0.441757	8.03659e-33	0.23	0.00016	0	18:3891682-18:5834180
NULL.MODEL		NULL			NULL	1						0	0.997	0	1:166460527-1:169086221
ENSG00000143155		TIPRL	colon_transverse	tra	protein_coding	1	168148171	168169950	lasso	0.0560515	0.000108406	2.15	0.00149	0	1:166460527-1:169086221
ENSG00000143167		GPA33	colon_transverse	tra	protein_coding	1	167022073	167059868	enet	0.0349828	0.00191295	1.34	0.000378	0	1:166460527-1:169086221
ENSG00000143162		CREG1	colon_transverse	tra	protein_coding	1	167498914	167523004	lasso	0.07816	5.28325e-06	-0.431	0.000171	0	1:166460527-1:169086221
ENSG00000225171		DUTP6	colon_transverse	tra	processed_pseudogene	1	166837985	166838446	lasso	0.234803	4.75005e-16	0.312	0.000164	0	1:166460527-1:169086221
ENSG00000143158		MPC2	colon_transverse	tra	protein_coding	1	167885967	167906278	lasso	0.0798006	4.21665e-06	0.219	0.00016	0	1:166460527-1:169086221
ENSG00000143157		POGK	colon_transverse	tra	protein_coding	1	166808681	166825581	lasso	0.0510657	0.000213673	-0.217	0.00016	0	1:166460527-1:169086221
ENSG00000143194		MAEL	colon_transverse	tra	protein_coding	1	166958346	166991451	enet	0.178447	3.03922e-12	-0.115	0.000158	0	1:166460527-1:169086221
NULL.MODEL		NULL			NULL	2						0	0.999	0	2:19692404-2:21049807
ENSG00000118965		WDR35	colon_transverse	tra	protein_coding	2	20110021	20189892	blup	0.0522497	0.000181876	1.33	0.000368	0	2:19692404-2:21049807
RP11-130L8.2		RP11-130L8.2	colon_transverse	tra		2	20786008	20786446	blup	0.0894241	1.1181e-06	-0.127	0.000158	0	2:19692404-2:21049807
ENSG00000183891		TTC32	colon_transverse	tra	protein_coding	2	20096404	20101747	lasso	0.334956	1.5873e-23	-0.0786	0.000157	0	2:19692404-2:21049807
ENSG00000132031		MATN3	colon_transverse	tra	protein_coding	2	20191872	20212455	lasso	0.181535	1.90791e-12	0.0263	0.000156	0	2:19692404-2:21049807
C2orf43		C2orf43	colon_transverse	tra		2	20883788	21022882	lasso	0.305412	3.26191e-21	-0.0176	0.000156	0	2:19692404-2:21049807
NULL.MODEL		NULL			NULL	2						0	0.999	0	2:105125034-2:106209976
ENSG00000135972		MRPS9	colon_transverse	tra	protein_coding	2	105654441	105716418	lasso	0.204526	5.65871e-14	-1.45	0.000436	0	2:105125034-2:106209976
ENSG00000135966		TGFBRAP1	colon_transverse	tra	protein_coding	2	105880871	105946491	enet	0.0526476	0.00017229	-0.171	0.000159	0	2:105125034-2:106209976
NULL.MODEL		NULL			NULL	2						0	0.999	0	2:159577307-2:161769655
AC009961.3		AC009961.3	colon_transverse	tra		2	160527219	160568946	enet	0.0887628	1.22522e-06	0.78	0.00021	0	2:159577307-2:161769655
ENSG00000054219		LY75	colon_transverse	tra	protein_coding	2	160659866	160761260	enet	0.235516	4.23538e-16	0.283	0.000163	0	2:159577307-2:161769655
ENSG00000153246		PLA2R1	colon_transverse	tra	protein_coding	2	160788519	160919121	enet	0.111205	5.35278e-08	0.178	0.000159	0	2:159577307-2:161769655
ENSG00000196151		WDSUB1	colon_transverse	tra	protein_coding	2	160092304	160143310	lasso	0.191295	4.33355e-13	-0.103	0.000157	0	2:159577307-2:161769655
AC009299.3		AC009299.3	colon_transverse	tra		2	162101250	162105561	enet	0.192444	3.6356e-13	-0.0789	0.000157	0	2:159577307-2:161769655
NULL.MODEL		NULL			NULL	3						0	1	0	3:20091348-3:21643707
ENSG00000163576		EFHB	colon_transverse	tra	protein_coding	3	19920964	19988517	lasso	0.610241	7.57271e-52	-0.886	0.000229	0	3:20091348-3:21643707
NULL.MODEL		NULL			NULL	3						0	1	0	3:154714251-3:156008019
ENSG00000174912		METTL15P1	colon_transverse	tra	processed_pseudogene	3	156431673	156432717	blup	0.0678773	2.16121e-05	-0.954	0.000244	0	3:154714251-3:156008019
ENSG00000169359		SLC33A1	colon_transverse	tra	protein_coding	3	155538813	155572218	enet	0.0561708	0.000106659	0.877	0.000228	0	3:154714251-3:156008019
NULL.MODEL		NULL			NULL	4						0	0.995	0	4:77130707-4:79093979
ENSG00000138767		CNOT6L	colon_transverse	tra	protein_coding	4	78634541	78740769	blup	0.12488	7.71787e-09	-2.42	0.0027	0	4:77130707-4:79093979
ENSG00000138760		SCARB2	colon_transverse	tra	protein_coding	4	77079890	77135046	lasso	0.0893288	1.13294e-06	1.85	0.000835	0	4:77130707-4:79093979
ENSG00000163749		CCDC158	colon_transverse	tra	protein_coding	4	77234155	77343021	lasso	0.0855157	1.91889e-06	1.82	0.000788	0	4:77130707-4:79093979
ENSG00000189157		FAM47E	colon_transverse	tra	protein_coding	4	77135193	77204933	enet	0.168289	1.39024e-11	-0.885	0.00023	0	4:77130707-4:79093979
ENSG00000138744		NAAA	colon_transverse	tra	protein_coding	4	76831809	76862102	enet	0.254068	2.0648e-17	-0.814	0.000217	0	4:77130707-4:79093979
ENSG00000272414		FAM47E-STBD1	colon_transverse	tra	protein_coding	4	77227179	77232752	enet	0.0666243	2.56472e-05	-0.649	0.000193	0	4:77130707-4:79093979
NULL.MODEL		NULL			NULL	7						0	1	0	7:25077628-7:25909208
ENSG00000172115		CYCS	colon_transverse	tra	protein_coding	7	25159710	25164980	lasso	0.101531	2.07788e-07	-0.113	0.000157	0	7:25077628-7:25909208
NULL.MODEL		NULL			NULL	7						0	1	0	7:113712387-7:116780178
ENSG00000198898		CAPZA2	colon_transverse	tra	protein_coding	7	116451124	116562103	enet	0.100136	2.52439e-07	0.255	0.000161	0	7:113712387-7:116780178
NULL.MODEL		NULL			NULL	7						0	0.999	0	7:154965016-7:156065179
AC073133.2		AC073133.2	colon_transverse	tra		7	156225217	156228527	blup	0.00357626	0.172084	-0.588	0.000185	0	7:154965016-7:156065179
C7orf13		C7orf13	colon_transverse	tra		7	156431057	156433348	enet	0.375576	7.09676e-27	-0.532	0.00018	0	7:154965016-7:156065179
AC021218.2		AC021218.2	colon_transverse	tra		7	155755326	155759037	lasso	0.435609	3.06208e-32	-0.453	0.000173	0	7:154965016-7:156065179
ENSG00000214106		PAXIP1-AS2	colon_transverse	tra	lncRNA	7	154720208	154741618	lasso	0.185075	1.11652e-12	-0.183	0.000159	0	7:154965016-7:156065179
ENSG00000182648		LINC01006	colon_transverse	tra	lncRNA	7	156264890	156398458	blup	0.0281934	0.00485929	-0.155	0.000158	0	7:154965016-7:156065179

## Sheet: Div_NumberGenera_RNT
ens_gene_id	ens_tx_id	mol_name	tissue	ref_name	type	chrom	tx_start	tx_stop	inference	cv.R2	cv.R2.pval	twas_z	pip	in_cred_set	region
NULL.MODEL		NULL			NULL	10						0	0.999	0	10:92007112-10:93334954
TNKS2-AS1		TNKS2-AS1	colon_transverse	tra		10	93542596	93558048	enet	0.332596	2.44923e-23	-0.936	0.00024	0	10:92007112-10:93334954
ENSG00000095564		BTAF1	colon_transverse	tra	protein_coding	10	93683526	93790082	blup	0.0382288	0.0012276	-0.522	0.000179	0	10:92007112-10:93334954
ENSG00000107854		TNKS2	colon_transverse	tra	protein_coding	10	93558069	93625033	enet	0.153091	1.31146e-10	-0.25	0.000161	0	10:92007112-10:93334954
NULL.MODEL		NULL			NULL	12						0	0.999	0	12:20864133-12:23820527
ENSG00000121350		PYROXD1	colon_transverse	tra	protein_coding	12	21590549	21623300	enet	0.405028	1.93059e-29	1.34	0.000378	0	12:20864133-12:23820527
ENSG00000111731		C2CD5	colon_transverse	tra	protein_coding	12	22601517	22697480	lasso	0.0626731	4.39776e-05	0.953	0.000244	0	12:20864133-12:23820527
ENSG00000004700		RECQL	colon_transverse	tra	protein_coding	12	21623903	21654603	enet	0.124528	8.11502e-09	-0.331	0.000165	0	12:20864133-12:23820527
NULL.MODEL		NULL			NULL	12						0	1	0	12:115503493-12:117087335
RP11-116D17.3		RP11-116D17.3	colon_transverse	tra		12	115737393	115738513	lasso	0.149987	2.06498e-10	1.08	0.000275	0	12:115503493-12:117087335
NULL.MODEL		NULL			NULL	14						0	0.998	0	14:19002732-14:21589176
ENSG00000185271		KLHL33	colon_transverse	tra	protein_coding	14	20896970	20903801	lasso	0.0307771	0.00340499	1.26	0.000341	0	14:19002732-14:21589176
ENSG00000165801		ARHGEF40	colon_transverse	tra	protein_coding	14	21538429	21558204	lasso	0.155867	8.72732e-11	0.991	0.000253	0	14:19002732-14:21589176
ENSG00000198805		PNP	colon_transverse	tra	protein_coding	14	20937113	20945253	lasso	0.235056	4.56074e-16	-0.973	0.000248	0	14:19002732-14:21589176
ENSG00000092200		RPGRIP1	colon_transverse	tra	protein_coding	14	21756098	21819460	blup	0.0339473	0.00220425	0.968	0.000247	0	14:19002732-14:21589176
ENSG00000100814		CCNB1IP1	colon_transverse	tra	protein_coding	14	20779527	20801471	blup	0.0423503	0.000699804	0.809	0.000215	0	14:19002732-14:21589176
ENSG00000165794		SLC39A2	colon_transverse	tra	protein_coding	14	21467414	21470030	blup	-0.000252186	0.333632	-0.642	0.000191	0	14:19002732-14:21589176
RP11-203M5.7		RP11-203M5.7	colon_transverse	tra		14	20919744	20920077	enet	0.19794	1.56485e-13	-0.365	0.000167	0	14:19002732-14:21589176
ENSG00000092094		OSGEP	colon_transverse	tra	protein_coding	14	20914570	20923264	lasso	0.453163	6.4628e-34	-0.334	0.000165	0	14:19002732-14:21589176
ENSG00000129484		PARP2	colon_transverse	tra	protein_coding	14	20811845	20826064	lasso	0.23071	9.15871e-16	-0.216	0.00016	0	14:19002732-14:21589176
NULL.MODEL		NULL			NULL	18						0	1	0	18:3891682-18:5834180
ENSG00000082397		EPB41L3	colon_transverse	tra	protein_coding	18	5392383	5630699	lasso	0.0643349	3.5057e-05	-0.448	0.000172	0	18:3891682-18:5834180
ENSG00000263753		LINC00667	colon_transverse	tra	lncRNA	18	5238598	5246507	enet	0.441757	8.03659e-33	0.229	0.00016	0	18:3891682-18:5834180
NULL.MODEL		NULL			NULL	1						0	0.998	0	1:166460527-1:169086221
ENSG00000143155		TIPRL	colon_transverse	tra	protein_coding	1	168148171	168169950	lasso	0.0560515	0.000108406	2.03	0.00116	0	1:166460527-1:169086221
ENSG00000143167		GPA33	colon_transverse	tra	protein_coding	1	167022073	167059868	enet	0.0349828	0.00191295	1.13	0.000292	0	1:166460527-1:169086221
ENSG00000225171		DUTP6	colon_transverse	tra	processed_pseudogene	1	166837985	166838446	lasso	0.234803	4.75005e-16	0.446	0.000173	0	1:166460527-1:169086221
ENSG00000143162		CREG1	colon_transverse	tra	protein_coding	1	167498914	167523004	lasso	0.07816	5.28325e-06	-0.261	0.000162	0	1:166460527-1:169086221
ENSG00000143194		MAEL	colon_transverse	tra	protein_coding	1	166958346	166991451	enet	0.178447	3.03922e-12	0.235	0.000161	0	1:166460527-1:169086221
ENSG00000143158		MPC2	colon_transverse	tra	protein_coding	1	167885967	167906278	lasso	0.0798006	4.21665e-06	0.198	0.00016	0	1:166460527-1:169086221
ENSG00000143157		POGK	colon_transverse	tra	protein_coding	1	166808681	166825581	lasso	0.0510657	0.000213673	0.0731	0.000157	0	1:166460527-1:169086221
NULL.MODEL		NULL			NULL	2						0	1	0	2:105125034-2:106209976
ENSG00000135972		MRPS9	colon_transverse	tra	protein_coding	2	105654441	105716418	lasso	0.204526	5.65871e-14	-1.13	0.000292	0	2:105125034-2:106209976
ENSG00000135966		TGFBRAP1	colon_transverse	tra	protein_coding	2	105880871	105946491	enet	0.0526476	0.00017229	-0.168	0.000159	0	2:105125034-2:106209976
NULL.MODEL		NULL			NULL	2						0	0.999	0	2:159577307-2:161769655
AC009961.3		AC009961.3	colon_transverse	tra		2	160527219	160568946	enet	0.0887628	1.22522e-06	0.657	0.000193	0	2:159577307-2:161769655
ENSG00000196151		WDSUB1	colon_transverse	tra	protein_coding	2	160092304	160143310	lasso	0.191295	4.33355e-13	0.204	0.00016	0	2:159577307-2:161769655
ENSG00000054219		LY75	colon_transverse	tra	protein_coding	2	160659866	160761260	enet	0.235516	4.23538e-16	0.191	0.000159	0	2:159577307-2:161769655
ENSG00000153246		PLA2R1	colon_transverse	tra	protein_coding	2	160788519	160919121	enet	0.111205	5.35278e-08	0.142	0.000158	0	2:159577307-2:161769655
AC009299.3		AC009299.3	colon_transverse	tra		2	162101250	162105561	enet	0.192444	3.6356e-13	0.054	0.000157	0	2:159577307-2:161769655
NULL.MODEL		NULL			NULL	3						0	1	0	3:20091348-3:21643707
ENSG00000163576		EFHB	colon_transverse	tra	protein_coding	3	19920964	19988517	lasso	0.610241	7.57271e-52	-0.932	0.000239	0	3:20091348-3:21643707
NULL.MODEL		NULL			NULL	3						0	1	0	3:154714251-3:156008019
ENSG00000169359		SLC33A1	colon_transverse	tra	protein_coding	3	155538813	155572218	enet	0.0561708	0.000106659	1.11	0.000287	0	3:154714251-3:156008019
ENSG00000174912		METTL15P1	colon_transverse	tra	processed_pseudogene	3	156431673	156432717	blup	0.0678773	2.16121e-05	-0.738	0.000204	0	3:154714251-3:156008019
NULL.MODEL		NULL			NULL	4						0	0.996	0	4:77130707-4:79093979
ENSG00000138767		CNOT6L	colon_transverse	tra	protein_coding	4	78634541	78740769	blup	0.12488	7.71787e-09	-2.29	0.00202	0	4:77130707-4:79093979
ENSG00000138760		SCARB2	colon_transverse	tra	protein_coding	4	77079890	77135046	lasso	0.0893288	1.13294e-06	1.93	0.000967	0	4:77130707-4:79093979
ENSG00000163749		CCDC158	colon_transverse	tra	protein_coding	4	77234155	77343021	lasso	0.0855157	1.91889e-06	1.79	0.000748	0	4:77130707-4:79093979
ENSG00000189157		FAM47E	colon_transverse	tra	protein_coding	4	77135193	77204933	enet	0.168289	1.39024e-11	-1.16	0.000304	0	4:77130707-4:79093979
ENSG00000138744		NAAA	colon_transverse	tra	protein_coding	4	76831809	76862102	enet	0.254068	2.0648e-17	-0.741	0.000205	0	4:77130707-4:79093979
ENSG00000272414		FAM47E-STBD1	colon_transverse	tra	protein_coding	4	77227179	77232752	enet	0.0666243	2.56472e-05	-0.338	0.000166	0	4:77130707-4:79093979
NULL.MODEL		NULL			NULL	7						0	1	0	7:113712387-7:116780178
ENSG00000198898		CAPZA2	colon_transverse	tra	protein_coding	7	116451124	116562103	enet	0.100136	2.52439e-07	-0.00726	0.000156	0	7:113712387-7:116780178
NULL.MODEL		NULL			NULL	7						0	0.999	0	7:154965016-7:156065179
C7orf13		C7orf13	colon_transverse	tra		7	156431057	156433348	enet	0.375576	7.09676e-27	-0.584	0.000185	0	7:154965016-7:156065179
AC021218.2		AC021218.2	colon_transverse	tra		7	155755326	155759037	lasso	0.435609	3.06208e-32	-0.412	0.00017	0	7:154965016-7:156065179
AC073133.2		AC073133.2	colon_transverse	tra		7	156225217	156228527	blup	0.00357626	0.172084	-0.356	0.000166	0	7:154965016-7:156065179
ENSG00000214106		PAXIP1-AS2	colon_transverse	tra	lncRNA	7	154720208	154741618	lasso	0.185075	1.11652e-12	-0.302	0.000164	0	7:154965016-7:156065179
ENSG00000182648		LINC01006	colon_transverse	tra	lncRNA	7	156264890	156398458	blup	0.0281934	0.00485929	-0.203	0.00016	0	7:154965016-7:156065179

## Sheet: Div_Shannon_RNT
ens_gene_id	ens_tx_id	mol_name	tissue	ref_name	type	chrom	tx_start	tx_stop	inference	cv.R2	cv.R2.pval	twas_z	pip	in_cred_set	region
NULL.MODEL		NULL			NULL	10						0	1	0	10:5983762-10:7171183
DKFZP667F0711		DKFZP667F0711	colon_transverse	tra		10	6392278	6394723	lasso	0.05426	0.000138344	0.1	0.000157	0	10:5983762-10:7171183
NULL.MODEL		NULL			NULL	10						0	1	0	10:92007112-10:93334954
ENSG00000095564		BTAF1	colon_transverse	tra	protein_coding	10	93683526	93790082	blup	0.0382288	0.0012276	0.331	0.000165	0	10:92007112-10:93334954
TNKS2-AS1		TNKS2-AS1	colon_transverse	tra		10	93542596	93558048	enet	0.332596	2.44923e-23	-0.188	0.000159	0	10:92007112-10:93334954
ENSG00000107854		TNKS2	colon_transverse	tra	protein_coding	10	93558069	93625033	enet	0.153091	1.31146e-10	0.0969	0.000157	0	10:92007112-10:93334954
NULL.MODEL		NULL			NULL	12						0	0.998	0	12:5321472-12:6419753
ENSG00000126746		ZNF384	colon_transverse	tra	protein_coding	12	6775643	6798676	enet	0.0216321	0.0120786	-1.72	0.000665	0	12:5321472-12:6419753
ENSG00000047617		ANO2	colon_transverse	tra	protein_coding	12	5641035	6055398	lasso	0.173998	5.92709e-12	-1.57	0.000523	0	12:5321472-12:6419753
ENSG00000139192		TAPBPL	colon_transverse	tra	protein_coding	12	6560885	6575683	lasso	0.488432	1.89054e-37	-1.1	0.000284	0	12:5321472-12:6419753
RP11-1038A11.1		RP11-1038A11.1	colon_transverse	tra		12	5497755	5515817	enet	0.141141	7.47143e-10	1.1	0.000282	0	12:5321472-12:6419753
RP11-1038A11.3		RP11-1038A11.3	colon_transverse	tra		12	5399646	5492819	blup	0.0697076	1.68278e-05	1.04	0.000266	0	12:5321472-12:6419753
ENSG00000139190		VAMP1	colon_transverse	tra	protein_coding	12	6571489	6580153	enet	0.146246	3.56228e-10	-0.0782	0.000157	0	12:5321472-12:6419753
NULL.MODEL		NULL			NULL	12						0	0.999	0	12:23821568-12:25370426
ENSG00000060982		BCAT1	colon_transverse	tra	protein_coding	12	24964295	25102393	blup	0.018706	0.0182177	-1.57	0.000522	0	12:23821568-12:25370426
CASC1		CASC1	colon_transverse	tra		12	25261354	25348096	lasso	0.113645	3.79558e-08	0.347	0.000166	0	12:23821568-12:25370426
NULL.MODEL		NULL			NULL	13						0	0.999	0	13:19020095-13:20686602
ENSG00000196199		MPHOSPH8	colon_transverse	tra	protein_coding	13	20207788	20247599	blup	0.0868073	1.60545e-06	-1.53	0.000492	0	13:19020095-13:20686602
ENSG00000032742		IFT88	colon_transverse	tra	protein_coding	13	21140585	21265503	blup	0.130949	3.24258e-09	-0.0857	0.000157	0	13:19020095-13:20686602
NULL.MODEL		NULL			NULL	1						0	0.994	0	1:178954470-1:181142993
RP11-545A16.3		RP11-545A16.3	colon_transverse	tra		1	179555840	179558310	enet	0.0236364	0.0091332	2.18	0.00159	0	1:178954470-1:181142993
ENSG00000116218		NPHS2	colon_transverse	tra	protein_coding	1	179519674	179545087	lasso	0.0347979	0.00196197	2.03	0.00116	0	1:178954470-1:181142993
RP11-545A16.1		RP11-545A16.1	colon_transverse	tra		1	179512336	179518057	blup	0.148094	2.72175e-10	1.87	0.000854	0	1:178954470-1:181142993
ENSG00000162779		AXDND1	colon_transverse	tra	protein_coding	1	179334855	179523870	enet	0.287203	7.79434e-20	1.74	0.00068	0	1:178954470-1:181142993
ENSG00000121454		LHX4	colon_transverse	tra	protein_coding	1	180199421	180249380	enet	0.0930103	6.80266e-07	-1.7	0.000641	0	1:178954470-1:181142993
ENSG00000162782		TDRD5	colon_transverse	tra	protein_coding	1	179560748	179660407	lasso	0.255212	1.70997e-17	-1.3	0.000357	0	1:178954470-1:181142993
ENSG00000186283		TOR3A	colon_transverse	tra	protein_coding	1	179050512	179067158	lasso	0.218982	5.90142e-15	-0.772	0.00021	0	1:178954470-1:181142993
ENSG00000213057		C1orf220	colon_transverse	tra	lncRNA	1	178511887	178518024	blup	0.0281569	0.00488379	-0.529	0.000181	0	1:178954470-1:181142993
NULL.MODEL		NULL			NULL	20						0	0.8	1	20:697600-20:2469501
ENSG00000101282		RSPO4	colon_transverse	tra	protein_coding	20	939095	982907	lasso	0.380285	2.81198e-27	-3.89	0.199	0	20:697600-20:2469501
ENSG00000088833		NSFL1C	colon_transverse	tra	protein_coding	20	1422807	1448417	enet	0.0794368	4.43293e-06	1.07	0.000294	0	20:697600-20:2469501
ENSG00000101361		NOP56	colon_transverse	tra	protein_coding	20	2632791	2639039	blup	0.0420296	0.000731063	-0.711	0.000239	0	20:697600-20:2469501
ENSG00000101307		SIRPB1	colon_transverse	tra	protein_coding	20	1544167	1600707	enet	0.423139	4.41891e-31	-0.807	0.000239	0	20:697600-20:2469501
ENSG00000196209		SIRPB2	colon_transverse	tra	protein_coding	20	1451386	1472233	lasso	0.0744231	8.82298e-06	0.67	0.000212	0	20:697600-20:2469501
ENSG00000125818		PSMF1	colon_transverse	tra	protein_coding	20	1093906	1160596	lasso	0.153411	1.25134e-10	-0.377	0.000186	0	20:697600-20:2469501
NULL.MODEL		NULL			NULL	2						0	0.999	0	2:46483226-2:47318772
ENSG00000095002		MSH2	colon_transverse	tra	protein_coding	2	47630108	47789450	enet	0.391276	3.15357e-28	-1.23	0.000328	0	2:46483226-2:47318772
ENSG00000119878		CRIPT	colon_transverse	tra	protein_coding	2	46844290	46852881	lasso	0.0889158	1.19956e-06	-1.08	0.000276	0	2:46483226-2:47318772
ENSG00000250565		ATP6V1E2	colon_transverse	tra	protein_coding	2	46717889	46769696	lasso	0.229135	1.17798e-15	0.642	0.000191	0	2:46483226-2:47318772
AC016722.4		AC016722.4	colon_transverse	tra		2	47126414	47135817	lasso	0.054549	0.000133008	-0.0516	0.000157	0	2:46483226-2:47318772
NULL.MODEL		NULL			NULL	3						0	0.997	0	3:51832507-3:54081158
ENSG00000163935		SFMBT1	colon_transverse	tra	protein_coding	3	52937588	53080766	lasso	0.14199	6.60741e-10	-1.64	0.000584	0	3:51832507-3:54081158
ENSG00000164082		GRM2	colon_transverse	tra	protein_coding	3	51741086	51752629	blup	0.0705934	1.49075e-05	1.3	0.000359	0	3:51832507-3:54081158
ENSG00000055955		ITIH4	colon_transverse	tra	protein_coding	3	52846991	52864755	lasso	0.293046	2.8399e-20	-1.27	0.000342	0	3:51832507-3:54081158
ENSG00000168268		NT5DC2	colon_transverse	tra	protein_coding	3	52558512	52569070	blup	0.149786	2.12654e-10	1.09	0.000279	0	3:51832507-3:54081158
RP11-884K10.6		RP11-884K10.6	colon_transverse	tra		3	53831791	53832046	blup	0.0559336	0.000110158	1.06	0.000271	0	3:51832507-3:54081158
ENSG00000168237		GLYCTK	colon_transverse	tra	protein_coding	3	52321105	52329272	lasso	0.105917	1.12504e-07	0.984	0.000251	0	3:51832507-3:54081158
ENSG00000113812		ACTR8	colon_transverse	tra	protein_coding	3	53901093	53916212	enet	0.10912	7.17713e-08	0.572	0.000184	0	3:51832507-3:54081158
ENSG00000114904		NEK4	colon_transverse	tra	protein_coding	3	52744800	52804965	blup	0.0299863	0.00379601	0.526	0.00018	0	3:51832507-3:54081158
ENSG00000242142		SERBP1P3	colon_transverse	tra	processed_pseudogene	3	53098299	53099107	enet	0.221165	4.18068e-15	0.463	0.000174	0	3:51832507-3:54081158
ENSG00000164088		PPM1M	colon_transverse	tra	protein_coding	3	52279841	52284613	blup	0.0104751	0.0595626	0.449	0.000173	0	3:51832507-3:54081158
ENSG00000163933		RFT1	colon_transverse	tra	protein_coding	3	53122499	53164478	lasso	0.358475	1.9345e-25	-0.31	0.000164	0	3:51832507-3:54081158
ENSG00000010327		STAB1	colon_transverse	tra	protein_coding	3	52529354	52558385	lasso	0.0263737	0.0062477	-0.063	0.000157	0	3:51832507-3:54081158
NULL.MODEL		NULL			NULL	7						0	0.999	0	7:20124908-7:22507298
AC073072.5		AC073072.5	colon_transverse	tra		7	22765014	22766324	lasso	0.0509227	0.000217871	1.06	0.00027	0	7:20124908-7:22507298
ENSG00000136237		RAPGEF5	colon_transverse	tra	protein_coding	7	22157856	22396763	blup	0.0478755	0.000329821	1.06	0.000269	0	7:20124908-7:22507298
ENSG00000233476		EEF1A1P6	colon_transverse	tra	processed_pseudogene	7	22550231	22551618	blup	0.013481	0.0383984	-0.56	0.000182	0	7:20124908-7:22507298
AC005682.6		AC005682.6	colon_transverse	tra		7	22903493	22920969	blup	0.0329763	0.00251789	0.258	0.000162	0	7:20124908-7:22507298
AC005682.5		AC005682.5	colon_transverse	tra		7	22893797	22901021	blup	0.107975	8.42954e-08	0.0316	0.000157	0	7:20124908-7:22507298
NULL.MODEL		NULL			NULL	7						0	0.841	1	7:22508611-7:23469560
AC073072.5		AC073072.5	colon_transverse	tra		7	22765014	22766324	lasso	0.0509227	0.000217871	3.8	0.15	0	7:22508611-7:23469560
ENSG00000136237		RAPGEF5	colon_transverse	tra	protein_coding	7	22157856	22396763	blup	0.0478755	0.000329821	-2.83	0.00664	0	7:22508611-7:23469560
ENSG00000233476		EEF1A1P6	colon_transverse	tra	processed_pseudogene	7	22550231	22551618	blup	0.013481	0.0383984	1.88	0.000792	0	7:22508611-7:23469560
ENSG00000196683		TOMM7	colon_transverse	tra	protein_coding	7	22852251	22862470	enet	0.304384	3.91058e-21	1.48	0.000529	0	7:22508611-7:23469560
AC005682.6		AC005682.6	colon_transverse	tra		7	22903493	22920969	blup	0.0329763	0.00251789	1.42	0.000405	0	7:22508611-7:23469560
AC005082.1		AC005082.1	colon_transverse	tra		7	23210760	23234503	blup	-0.00162466	0.437726	-0.826	0.000226	0	7:22508611-7:23469560
AC005682.5		AC005682.5	colon_transverse	tra		7	22893797	22901021	blup	0.107975	8.42954e-08	-0.58	0.000201	0	7:22508611-7:23469560
NUPL2		NUPL2	colon_transverse	tra		7	23221446	23240628	lasso	0.180681	2.17046e-12	0.26	0.000183	0	7:22508611-7:23469560
KLHL7-AS1		KLHL7-AS1	colon_transverse	tra		7	23140847	23145322	lasso	0.505576	2.95546e-39	-0.2	0.000178	0	7:22508611-7:23469560
ENSG00000196335		STK31	colon_transverse	tra	protein_coding	7	23749786	23872132	enet	0.151137	1.74548e-10	-0.255	0.000177	0	7:22508611-7:23469560
AC005082.12		AC005082.12	colon_transverse	tra		7	23245632	23247664	lasso	0.173341	6.53979e-12	0.0698	0.000173	0	7:22508611-7:23469560
NULL.MODEL		NULL			NULL	7						0	1	0	7:113712387-7:116780178
ENSG00000198898		CAPZA2	colon_transverse	tra	protein_coding	7	116451124	116562103	enet	0.100136	2.52439e-07	-0.205	0.00016	0	7:113712387-7:116780178

## Sheet: F_Acidaminococcaceae_RNT
ens_gene_id	ens_tx_id	mol_name	tissue	ref_name	type	chrom	tx_start	tx_stop	inference	cv.R2	cv.R2.pval	twas_z	pip	in_cred_set	region
NULL.MODEL		NULL			NULL	10						0	0.999	0	10:751339-10:1522786
AL359878.1		AL359878.1	colon_transverse	tra		10	1017097	1034281	blup	0.0223115	0.0109849	1.57	0.000523	0	10:751339-10:1522786
NULL.MODEL		NULL			NULL	10						0	0.997	0	10:100668400-10:102948934
ENSG00000227695		DNMBP-AS1	colon_transverse	tra	lncRNA	10	101686767	101718138	lasso	0.0475393	0.000345259	1.78	0.000734	0	10:100668400-10:102948934
ENSG00000166167		BTRC	colon_transverse	tra	protein_coding	10	103113820	103317078	lasso	0.0799833	4.11206e-06	-1.51	0.00048	0	10:100668400-10:102948934
RP11-129J12.1		RP11-129J12.1	colon_transverse	tra		10	101286838	101288018	blup	0.164002	2.62797e-11	1.36	0.000387	0	10:100668400-10:102948934
ENSG00000095485		CWF19L1	colon_transverse	tra	protein_coding	10	101992055	102027437	enet	0.413734	3.1872e-30	-1.12	0.00029	0	10:100668400-10:102948934
ENSG00000230224		PHBP9	colon_transverse	tra	processed_pseudogene	10	102008028	102008852	lasso	0.0363122	0.00159497	-0.963	0.000246	0	10:100668400-10:102948934
ENSG00000075826		SEC31B	colon_transverse	tra	protein_coding	10	102246399	102279711	lasso	0.238958	2.43099e-16	-0.693	0.000198	0	10:100668400-10:102948934
RP11-129J12.2		RP11-129J12.2	colon_transverse	tra		10	101286107	101290934	enet	0.294454	2.22373e-20	0.665	0.000195	0	10:100668400-10:102948934
ENSG00000107593		PKD2L1	colon_transverse	tra	protein_coding	10	102047903	102090243	lasso	0.12094	1.35182e-08	0.475	0.000175	0	10:100668400-10:102948934
RP11-179B2.2		RP11-179B2.2	colon_transverse	tra		10	102670860	102672325	lasso	0.0988236	3.03139e-07	0.446	0.000173	0	10:100668400-10:102948934
ENSG00000196072		BLOC1S2	colon_transverse	tra	protein_coding	10	102033713	102046469	lasso	0.152501	1.42977e-10	-0.413	0.00017	0	10:100668400-10:102948934
NULL.MODEL		NULL			NULL	11						0	0.998	0	11:4746712-11:6322284
CTD-2010I16.1		CTD-2010I16.1	colon_transverse	tra		11	6509416	6510607	blup	0.0586321	7.62827e-05	-1.51	0.000473	0	11:4746712-11:6322284
ENSG00000180878		C11orf42	colon_transverse	tra	protein_coding	11	6226796	6232362	blup	0.024826	0.00774189	-0.673	0.000195	0	11:4746712-11:6322284
ENSG00000167333		TRIM68	colon_transverse	tra	protein_coding	11	4619902	4629489	enet	0.11694	2.3829e-08	0.404	0.00017	0	11:4746712-11:6322284
RP11-732A19.2		RP11-732A19.2	colon_transverse	tra		11	6629897	6631366	blup	0.0119145	0.0482133	-0.377	0.000168	0	11:4746712-11:6322284
ENSG00000175518		UBQLNL	colon_transverse	tra	protein_coding	11	5535623	5537935	lasso	0.109175	7.12167e-08	0.332	0.000165	0	11:4746712-11:6322284
FAM160A2		FAM160A2	colon_transverse	tra		11	6232565	6255941	enet	0.157904	6.46755e-11	-0.302	0.000164	0	11:4746712-11:6322284
ENSG00000166311		SMPD1	colon_transverse	tra	protein_coding	11	6411655	6416228	blup	0.0283662	0.00474483	0.219	0.00016	0	11:4746712-11:6322284
PRKCDBP		PRKCDBP	colon_transverse	tra		11	6340176	6341877	lasso	0.247484	6.08171e-17	0.125	0.000158	0	11:4746712-11:6322284
NULL.MODEL		NULL			NULL	11						0	0.996	0	11:93277266-11:94241991
ENSG00000181333		HEPHL1	colon_transverse	tra	protein_coding	11	93754527	93846917	lasso	0.38078	2.55025e-27	-2.33	0.00222	0	11:93277266-11:94241991
RP11-685N10.1		RP11-685N10.1	colon_transverse	tra		11	94206074	94206736	lasso	0.544576	1.31604e-43	1.69	0.000631	0	11:93277266-11:94241991
ENSG00000166002		SMCO4	colon_transverse	tra	protein_coding	11	93211638	93276674	enet	0.159248	5.3063e-11	1.57	0.000523	0	11:93277266-11:94241991
MRE11A		MRE11A	colon_transverse	tra		11	94152895	94226072	lasso	0.558645	2.87129e-45	1.56	0.000514	0	11:93277266-11:94241991
ENSG00000182919		C11orf54	colon_transverse	tra	protein_coding	11	93475129	93497915	lasso	0.443648	5.31104e-33	-0.49	0.000176	0	11:93277266-11:94241991
ENSG00000123901		GPR83	colon_transverse	tra	protein_coding	11	94110477	94134585	lasso	0.0439676	0.000561438	0.281	0.000163	0	11:93277266-11:94241991
NULL.MODEL		NULL			NULL	12						0	1	0	12:104849027-12:106435302
RP11-266E14.1		RP11-266E14.1	colon_transverse	tra		12	106097981	106137840	lasso	0.0546835	0.000130594	0.861	0.000224	0	12:104849027-12:106435302
NULL.MODEL		NULL			NULL	13						0	0.999	0	13:41069662-13:43100807
ENSG00000176268		CYCSP34	colon_transverse	tra	processed_pseudogene	13	41437735	41438038	blup	0.0200258	0.0151283	1.45	0.000435	0	13:41069662-13:43100807
ENSG00000133106		EPSTI1	colon_transverse	tra	protein_coding	13	43460524	43566385	blup	0.0797332	4.25591e-06	-1.19	0.00031	0	13:41069662-13:43100807
ENSG00000102763		VWA8	colon_transverse	tra	protein_coding	13	42140973	42535256	blup	0.0925404	7.26081e-07	-0.9	0.000232	0	13:41069662-13:43100807
ENSG00000023516		AKAP11	colon_transverse	tra	protein_coding	13	42846289	42897396	lasso	0.0818806	3.16716e-06	0.104	0.000157	0	13:41069662-13:43100807
NULL.MODEL		NULL			NULL	16						0	0.998	0	16:24136875-16:25986862
RP11-266L9.5		RP11-266L9.5	colon_transverse	tra		16	25078258	25080264	blup	0.0433987	0.000606667	-1.11	0.000285	0	16:24136875-16:25986862
CTD-2196E14.5		CTD-2196E14.5	colon_transverse	tra		16	23698370	23699665	blup	0.0125359	0.0440382	0.875	0.000227	0	16:24136875-16:25986862
ENSG00000134398		ERN2	colon_transverse	tra	protein_coding	16	23701689	23724821	blup	0.0427607	0.000661748	0.811	0.000216	0	16:24136875-16:25986862
ENSG00000166869		CHP2	colon_transverse	tra	protein_coding	16	23765948	23770272	lasso	0.275655	5.60203e-19	0.793	0.000213	0	16:24136875-16:25986862
ENSG00000155592		ZKSCAN2	colon_transverse	tra	protein_coding	16	25247322	25269252	lasso	0.0442982	0.000536726	0.582	0.000185	0	16:24136875-16:25986862
RP11-266L9.3		RP11-266L9.3	colon_transverse	tra		16	25104708	25106576	lasso	0.0937608	6.12979e-07	-0.317	0.000164	0	16:24136875-16:25986862
ENSG00000158865		SLC5A11	colon_transverse	tra	protein_coding	16	24857162	24922949	blup	0.155443	9.28729e-11	-0.269	0.000162	0	16:24136875-16:25986862
RP11-266L9.4		RP11-266L9.4	colon_transverse	tra		16	25043202	25069430	blup	0.0332958	0.00241	-0.132	0.000158	0	16:24136875-16:25986862
NULL.MODEL		NULL			NULL	16						0	0.999	0	16:72935201-16:74970346
RP11-252A24.2		RP11-252A24.2	colon_transverse	tra		16	74366512	74394757	blup	0.0446256	0.000513328	-1.21	0.000318	0	16:72935201-16:74970346
ENSG00000168411		RFWD3	colon_transverse	tra	protein_coding	16	74655292	74700779	lasso	0.0671542	2.38564e-05	1.18	0.00031	0	16:72935201-16:74970346
RP11-252A24.3		RP11-252A24.3	colon_transverse	tra		16	74401360	74403724	blup	0.0687582	1.91604e-05	0.253	0.000162	0	16:72935201-16:74970346
ENSG00000140836		ZFHX3	colon_transverse	tra	protein_coding	16	72816784	73093597	blup	0.0198492	0.0155083	0.207	0.00016	0	16:72935201-16:74970346
RP11-252K23.2		RP11-252K23.2	colon_transverse	tra		16	75413716	75415158	enet	0.382264	1.90162e-27	0.143	0.000158	0	16:72935201-16:74970346
NULL.MODEL		NULL			NULL	1						0	0.999	0	1:165191702-1:166460274
ENSG00000143183		TMCO1	colon_transverse	tra	protein_coding	1	165696032	165796767	blup	0.0104611	0.0596859	1.08	0.000277	0	1:165191702-1:166460274
ENSG00000143149		ALDH9A1	colon_transverse	tra	protein_coding	1	165631453	165668100	enet	0.342938	3.61879e-24	0.717	0.000201	0	1:165191702-1:166460274
RP11-466F5.8		RP11-466F5.8	colon_transverse	tra		1	165738418	165744413	enet	0.193631	3.03197e-13	-0.5	0.000177	0	1:165191702-1:166460274
ENSG00000225171		DUTP6	colon_transverse	tra	processed_pseudogene	1	166837985	166838446	lasso	0.234803	4.75005e-16	-0.432	0.000171	0	1:165191702-1:166460274
ENSG00000143198		MGST3	colon_transverse	tra	protein_coding	1	165600098	165631033	lasso	0.113841	3.69188e-08	0.119	0.000158	0	1:165191702-1:166460274
NULL.MODEL		NULL			NULL	21						0	0.998	0	21:40483414-21:41389527
ENSG00000157578		LCA5L	colon_transverse	tra	protein_coding	21	40777770	40817729	enet	0.358826	1.8092e-25	1.41	0.000416	0	21:40483414-21:41389527
ENSG00000235701		PCBP2P1	colon_transverse	tra	processed_pseudogene	21	40543056	40544032	blup	0.0190789	0.0172844	-1.24	0.000333	0	21:40483414-21:41389527
WRB		WRB	colon_transverse	tra		21	40752170	40800454	lasso	0.179986	2.41034e-12	1.16	0.000301	0	21:40483414-21:41389527
ENSG00000183527		PSMG1	colon_transverse	tra	protein_coding	21	40546695	40555777	lasso	0.403674	2.54895e-29	-1.05	0.000268	0	21:40483414-21:41389527
BRWD1-IT2		BRWD1-IT2	colon_transverse	tra		21	40685887	40686886	blup	0.0720147	1.2272e-05	-0.997	0.000255	0	21:40483414-21:41389527
ENSG00000185437		SH3BGR	colon_transverse	tra	protein_coding	21	40817781	40887433	enet	0.0527987	0.000168783	0.45	0.000173	0	21:40483414-21:41389527
ENSG00000183778		B3GALT5	colon_transverse	tra	protein_coding	21	40928369	41045064	lasso	0.0711942	1.37308e-05	-0.23	0.000161	0	21:40483414-21:41389527
C21orf88		C21orf88	colon_transverse	tra		21	40969074	40984748	lasso	0.168549	1.33737e-11	0.134	0.000158	0	21:40483414-21:41389527
NULL.MODEL		NULL			NULL	22						0	0.994	0	22:19912358-22:22357325
ENSG00000100038		TOP3B	colon_transverse	tra	protein_coding	22	22311397	22337213	lasso	0.328495	5.18624e-23	-1.56	0.000518	0	22:19912358-22:22357325
ENSG00000100023		PPIL2	colon_transverse	tra	protein_coding	22	22006559	22051832	lasso	0.176876	3.8491e-12	1.49	0.000464	0	22:19912358-22:22357325
LL22NC03-2H8.5		LL22NC03-2H8.5	colon_transverse	tra		22	22638312	22641586	enet	0.256941	1.28506e-17	-1.48	0.000458	0	22:19912358-22:22357325
ENSG00000093009		CDC45	colon_transverse	tra	protein_coding	22	19466982	19508135	blup	0.0428544	0.00065336	-1.42	0.000422	0	22:19912358-22:22357325
AC006547.13		AC006547.13	colon_transverse	tra		22	20050503	20058066	blup	0.052281	0.000181102	-1.35	0.000382	0	22:19912358-22:22357325
ENSG00000099889		ARVCF	colon_transverse	tra	protein_coding	22	19957499	20004331	lasso	0.0782449	5.22192e-06	-0.928	0.000239	0	22:19912358-22:22357325
LL22NC03-86G7.1		LL22NC03-86G7.1	colon_transverse	tra		22	22292957	22297799	blup	0.529294	7.36093e-42	0.907	0.000236	0	22:19912358-22:22357325
ENSG00000185608		MRPL40	colon_transverse	tra	protein_coding	22	19419425	19423598	blup	0.0264905	0.0061476	-0.906	0.000235	0	22:19912358-22:22357325
ENSG00000253818		IGLV1-41	colon_transverse	tra	IG_V_pseudogene	22	22758539	22759053	lasso	0.473722	6.01178e-36	0.787	0.000212	0	22:19912358-22:22357325
XXbac-B444P24.8		XXbac-B444P24.8	colon_transverse	tra		22	20186252	20192441	enet	0.198482	1.43969e-13	-0.771	0.00021	0	22:19912358-22:22357325
ENSG00000185252		ZNF74	colon_transverse	tra	protein_coding	22	20748405	20762745	blup	0.0413476	0.000802267	-0.73	0.000204	0	22:19912358-22:22357325
ENSG00000099917		MED15	colon_transverse	tra	protein_coding	22	20850200	20941782	lasso	0.204302	5.85905e-14	0.609	0.000188	0	22:19912358-22:22357325
AC000078.5		AC000078.5	colon_transverse	tra		22	19874812	19875493	enet	0.345346	2.30864e-24	0.576	0.000185	0	22:19912358-22:22357325
ENSG00000184470		TXNRD2	colon_transverse	tra	protein_coding	22	19863040	19921049	enet	0.052955	0.000165233	-0.566	0.000184	0	22:19912358-22:22357325
ENSG00000211638		IGLV8-61	colon_transverse	tra	IG_V_gene	22	22453110	22453622	enet	0.0729511	1.0795e-05	-0.562	0.000183	0	22:19912358-22:22357325
ENSG00000099937		SERPIND1	colon_transverse	tra	protein_coding	22	21128167	21142008	blup	0.0749123	8.25054e-06	-0.399	0.00017	0	22:19912358-22:22357325
ENSG00000161180		CCDC116	colon_transverse	tra	protein_coding	22	21987005	21991616	lasso	0.0220257	0.0114322	-0.376	0.000168	0	22:19912358-22:22357325
RN7SL389P		RN7SL389P	colon_transverse	tra		22	21309449	21309714	enet	0.0282633	0.00481264	-0.315	0.000165	0	22:19912358-22:22357325
ENSG00000161179		YDJC	colon_transverse	tra	protein_coding	22	21982378	21984353	blup	0.0176714	0.0210875	0.286	0.000164	0	22:19912358-22:22357325
ENSG00000100034		PPM1F	colon_transverse	tra	protein_coding	22	22273793	22307209	blup	0.0381241	0.00124528	0.277	0.000164	0	22:19912358-22:22357325
ENSG00000184436		THAP7	colon_transverse	tra	protein_coding	22	21354061	21356174	enet	0.0383102	0.00121404	-0.219	0.000161	0	22:19912358-22:22357325
ENSG00000230513		THAP7-AS1	colon_transverse	tra	lncRNA	22	21356486	21364631	lasso	0.563855	6.75309e-46	0.193	0.00016	0	22:19912358-22:22357325
ENSG00000228050		TOP3BP1	colon_transverse	tra	processed_pseudogene	22	22577580	22578959	lasso	0.384832	1.14269e-27	0.16	0.000159	0	22:19912358-22:22357325
ENSG00000099940		SNAP29	colon_transverse	tra	protein_coding	22	21213271	21245506	lasso	0.203539	6.59382e-14	-0.158	0.000159	0	22:19912358-22:22357325
ENSG00000241973		PI4KA	colon_transverse	tra	protein_coding	22	21061979	21213705	lasso	0.101156	2.18949e-07	0.0447	0.000157	0	22:19912358-22:22357325
ENSG00000099949		LZTR1	colon_transverse	tra	protein_coding	22	21333751	21353327	enet	0.0945039	5.52883e-07	-0.0103	0.000157	0	22:19912358-22:22357325
NULL.MODEL		NULL			NULL	2						0	0.989	0	2:8422147-2:10298469
AC011747.7		AC011747.7	colon_transverse	tra		2	8806766	8821983	blup	0.0228269	0.010223	2.87	0.00868	0	2:8422147-2:10298469
ENSG00000236790		LINC00299	colon_transverse	tra	lncRNA	2	8147901	8523751	lasso	0.0810612	3.54532e-06	1.32	0.000365	0	2:8422147-2:10298469
RP11-734K21.5		RP11-734K21.5	colon_transverse	tra		2	9246722	9249994	lasso	0.234132	5.29082e-16	0.688	0.000199	0	2:8422147-2:10298469
ENSG00000134308		YWHAQ	colon_transverse	tra	protein_coding	2	9724101	9771143	blup	0.036608	0.00153177	0.509	0.000179	0	2:8422147-2:10298469
AC011747.4		AC011747.4	colon_transverse	tra		2	8699963	8723922	lasso	0.0532043	0.000159719	-0.405	0.000171	0	2:8422147-2:10298469
RP11-521D12.5		RP11-521D12.5	colon_transverse	tra		2	9897625	9910470	enet	0.0475389	0.000345281	-0.388	0.00017	0	2:8422147-2:10298469
RP11-95D17.1		RP11-95D17.1	colon_transverse	tra		2	10076489	10079719	enet	0.296202	1.64041e-20	-0.357	0.000168	0	2:8422147-2:10298469
RP11-254F7.2		RP11-254F7.2	colon_transverse	tra		2	10179219	10180790	lasso	0.0340822	0.00216391	-0.286	0.000164	0	2:8422147-2:10298469
ENSG00000134317		GRHL1	colon_transverse	tra	protein_coding	2	10085341	10142411	blup	0.0233182	0.00954678	0.187	0.00016	0	2:8422147-2:10298469
C2orf48		C2orf48	colon_transverse	tra		2	10281509	10351851	lasso	0.0740514	9.28418e-06	-0.141	0.000159	0	2:8422147-2:10298469
ENSG00000115750		TAF1B	colon_transverse	tra	protein_coding	2	9983483	10074545	enet	0.360605	1.2877e-25	-0.0299	0.000158	0	2:8422147-2:10298469
NULL.MODEL		NULL			NULL	2						0	0.999	0	2:206736071-2:208644421
ENSG00000118260		CREB1	colon_transverse	tra	protein_coding	2	208394520	208468155	blup	0.0229602	0.0100349	1.49	0.000462	0	2:206736071-2:208644421
ENSG00000023228		NDUFS1	colon_transverse	tra	protein_coding	2	206979541	207024308	enet	0.0747006	8.49357e-06	0.518	0.000178	0	2:206736071-2:208644421
ENSG00000204186		ZDBF2	colon_transverse	tra	protein_coding	2	207139387	207179148	lasso	0.0923811	7.42301e-07	0.495	0.000176	0	2:206736071-2:208644421
ENSG00000144401		METTL21A	colon_transverse	tra	protein_coding	2	208445355	208490652	enet	0.0236898	0.0090656	0.449	0.000173	0	2:206736071-2:208644421
NULL.MODEL		NULL			NULL	3						0	0.997	0	3:112816192-3:113947863
WDR52		WDR52	colon_transverse	tra		3	113006304	113160457	blup	0.184844	1.15639e-12	-2.28	0.00195	0	3:112816192-3:113947863
ENSG00000072858		SIDT1	colon_transverse	tra	protein_coding	3	113251143	113348425	lasso	0.106797	9.94476e-08	0.586	0.000185	0	3:112816192-3:113947863
RP11-435F17.3		RP11-435F17.3	colon_transverse	tra		3	113604145	113604878	lasso	0.0101344	0.0626408	0.25	0.000161	0	3:112816192-3:113947863
RP11-572M11.3		RP11-572M11.3	colon_transverse	tra		3	112861197	112886666	blup	0.0796453	4.3077e-06	-0.11	0.000158	0	3:112816192-3:113947863
ENSG00000163607		GTPBP8	colon_transverse	tra	protein_coding	3	112710001	112733907	enet	0.0621601	4.71641e-05	0.114	0.000158	0	3:112816192-3:113947863
NULL.MODEL		NULL			NULL	4						0	0.999	0	4:68854765-4:71049152
ENSG00000171234		UGT2B7	colon_transverse	tra	protein_coding	4	69917081	69978705	blup	0.0444751	0.00052395	1.82	0.000781	0	4:68854765-4:71049152
RP11-704M14.1		RP11-704M14.1	colon_transverse	tra		4	70061386	70082484	lasso	0.156621	7.81213e-11	1.21	0.00032	0	4:68854765-4:71049152
ENSG00000250566		UGT2B29P	colon_transverse	tra	unprocessed_pseudogene	4	69375159	69383365	lasso	0.0335262	0.00233512	0.795	0.000213	0	4:68854765-4:71049152
NULL.MODEL		NULL			NULL	6						0	0.999	0	6:23936635-6:24851787
ENSG00000124532		MRS2	colon_transverse	tra	protein_coding	6	24403153	24425810	enet	0.133998	2.09314e-09	-1.92	0.00094	0	6:23936635-6:24851787
ENSG00000112308		C6orf62	colon_transverse	tra	protein_coding	6	24705294	24721064	lasso	0.196252	2.02848e-13	-1.21	0.000321	0	6:23936635-6:24851787
ENSG00000112294		ALDH5A1	colon_transverse	tra	protein_coding	6	24495080	24537435	lasso	0.132897	2.45191e-09	0.662	0.000194	0	6:23936635-6:24851787
NULL.MODEL		NULL			NULL	6						0	0.999	0	6:97842747-6:100629461
RP1-199J3.5		RP1-199J3.5	colon_transverse	tra		6	100023588	100024332	lasso	0.361432	1.09909e-25	1.12	0.000289	0	6:97842747-6:100629461
ENSG00000146267		FAXC	colon_transverse	tra	protein_coding	6	99719045	99797938	blup	0.0217731	0.011843	-1.07	0.000274	0	6:97842747-6:100629461
ENSG00000146263		MMS22L	colon_transverse	tra	protein_coding	6	97590037	97731086	blup	0.0492027	0.000275321	-0.706	0.0002	0	6:97842747-6:100629461
RP11-98I9.4		RP11-98I9.4	colon_transverse	tra		6	99872798	99879249	lasso	0.442209	7.2807e-33	-0.683	0.000197	0	6:97842747-6:100629461
RP1-199J3.7		RP1-199J3.7	colon_transverse	tra		6	100015973	100016972	blup	0.0426886	0.000668283	-0.567	0.000183	0	6:97842747-6:100629461
NULL.MODEL		NULL			NULL	6						0	0.999	0	6:125424383-6:127537995
ENSG00000111906		HDDC2	colon_transverse	tra	protein_coding	6	125542991	125623282	lasso	0.271786	1.07756e-18	-1.26	0.00034	0	6:125424383-6:127537995
ENSG00000093144		ECHDC1	colon_transverse	tra	protein_coding	6	127609855	127664754	blup	0.0757724	7.33253e-06	0.454	0.000173	0	6:125424383-6:127537995
ENSG00000111907		TPD52L1	colon_transverse	tra	protein_coding	6	125440195	125585553	enet	0.0461084	0.000419494	-0.291	0.000163	0	6:125424383-6:127537995
NULL.MODEL		NULL			NULL	9						0	0.999	0	9:20464018-9:22206559
RP11-399D6.2		RP11-399D6.2	colon_transverse	tra		9	22646199	22824212	blup	0.165186	2.20462e-11	1.15	0.000299	0	9:20464018-9:22206559
ENSG00000198642		KLHL9	colon_transverse	tra	protein_coding	9	21329670	21335379	blup	0.0467127	0.00038637	0.787	0.000212	0	9:20464018-9:22206559
NULL.MODEL		NULL			NULL	9						0	0.998	0	9:96671698-9:98921816
ENSG00000165140		FBP1	colon_transverse	tra	protein_coding	9	97365415	97402531	blup	0.0230429	0.00991982	-1.89	0.000891	0	9:96671698-9:98921816
ENSG00000130948		HSD17B3	colon_transverse	tra	protein_coding	9	98997588	99064434	enet	0.113018	4.14659e-08	1.09	0.000278	0	9:96671698-9:98921816
ENSG00000175611		LINC00476	colon_transverse	tra	lncRNA	9	98521513	98637982	lasso	0.423324	4.24929e-31	-0.678	0.000196	0	9:96671698-9:98921816
ENSG00000175787		ZNF169	colon_transverse	tra	protein_coding	9	97021593	97063736	blup	0.0194204	0.0164726	0.581	0.000185	0	9:96671698-9:98921816
ENSG00000130957		FBP2	colon_transverse	tra	protein_coding	9	97321002	97356075	lasso	0.0407194	0.000873994	-0.57	0.000184	0	9:96671698-9:98921816
HIATL1		HIATL1	colon_transverse	tra		9	97136833	97223324	lasso	0.0698691	1.64601e-05	0.415	0.00017	0	9:96671698-9:98921816
ENSG00000131668		BARX1	colon_transverse	tra	protein_coding	9	96713905	96717654	lasso	0.0811423	3.50598e-06	0.372	0.000168	0	9:96671698-9:98921816
ENSG00000188938		FAM120AOS	colon_transverse	tra	protein_coding	9	96208776	96215874	blup	0.0303901	0.00359101	-0.24	0.000161	0	9:96671698-9:98921816
RP11-307E17.8		RP11-307E17.8	colon_transverse	tra		9	97094758	97123230	blup	0.178292	3.11102e-12	0.196	0.00016	0	9:96671698-9:98921816
NULL.MODEL		NULL			NULL	9						0	0.999	0	9:114831484-9:115691913
RP11-4O1.2		RP11-4O1.2	colon_transverse	tra		9	114794835	114800010	blup	0.0441064	0.00055093	0.97	0.000248	0	9:114831484-9:115691913
ENSG00000106868		SUSD1	colon_transverse	tra	protein_coding	9	114803065	114937688	blup	0.020216	0.0147294	0.859	0.000224	0	9:114831484-9:115691913
ENSG00000242616		GNG10	colon_transverse	tra	protein_coding	9	114423615	114432526	blup	0.263586	4.26245e-18	0.308	0.000164	0	9:114831484-9:115691913
ENSG00000119471		HSDL2	colon_transverse	tra	protein_coding	9	115142217	115234690	lasso	0.151041	1.77015e-10	0.207	0.00016	0	9:114831484-9:115691913
ENSG00000106853		PTGR1	colon_transverse	tra	protein_coding	9	114312002	114362135	blup	0.094288	5.6971e-07	-0.175	0.000159	0	9:114831484-9:115691913

[truncated: 87 more sheets: F_Coriobacteriaceae_RNT, F_Desulfovibrionaceae_RNT, F_Enterobacteriaceae_RNT, F_Enterococcaceae_RNT, F_Erysipelotrichaceae_RNT, F_Lachnospiraceae_RNT, F_Peptostreptococcaceae_RNT, F_Porphyromonadaceae_RNT, F_Rhodospirillaceae_RNT, F_Ruminococcaceae_RNT, F_Streptococcaceae_RNT, F_Sutterellaceae_RNT, F_Veillonellaceae_RNT, G_Acidaminococcus_RNT, G_Aestuariispira_RNT, G_Akkermansia_RNT, G_Alistipes_RNT, G_Alloprevotella_RNT, G_Anaerostipes_RNT, G_Bacteroidales_RNT …]
