# Supplementary material for: Transcriptome-wide association study identified candidate genes associated with gut microbiota
Source: Gut Pathog. 2021 Dec 18;13:74. doi: 10.1186/s13099-021-00474-w (PMC8684646; doi:10.1186/s13099-021-00474-w)
Supplement: Supplementary file 7 — Additional file 7: Table S7. Functional analyses results for microbial traits. [file 13099_2021_474_MOESM7_ESM.xlsx]

## Sheet: Sheet1
Table S7. Functional analyses results for microbial traits

## Sheet: C_Actinobacteria_RNT
Category	GeneSet	N_genes	N_overlap	p	adjP	genes
Chemical_and_Genetic_pertubation	KUNINGER_IGF1_VS_PDGFB_TARGETS_UP	81	4	1.2987e-06	0.0042883	TNNI1:MYL4:SMYD1:CCDC134
Curated_gene_sets	KUNINGER_IGF1_VS_PDGFB_TARGETS_UP	81	4	1.2987e-06	0.00714414	TNNI1:MYL4:SMYD1:CCDC134

## Sheet: C_Alphaproteobacteria_HB
Category	GeneSet	N_genes	N_overlap	p	adjP	genes
GO_mf	GO_LIPID_BINDING	726	7	4.17664e-06	0.00687058	SFTPD:MYOF:MCF2L:PLA2G4C:SH3YL1:APOL4:RASA4B
GO_mf	GO_PHOSPHOLIPID_BINDING	423	5	4.43708e-05	0.036495	MYOF:MCF2L:PLA2G4C:SH3YL1:RASA4B

## Sheet: C_Gammaproteobacteria_RNT
Category	GeneSet	N_genes	N_overlap	p	adjP	genes
Immunologic_signatures	GSE21927_SPLEEN_VS_TUMOR_MONOCYTE_C57BL6_UP	188	4	1.46908e-05	0.0456252	PDZK1:SMYD4:PPM1M:LMOD3
Immunologic_signatures	GSE17721_LPS_VS_GARDIQUIMOD_1H_BMDC_UP	200	4	1.87295e-05	0.0456252	HYI:ARHGDIG:C2CD2:SIL1

## Sheet: Div_Chao1_RNT
Category	GeneSet	N_genes	N_overlap	p	adjP	genes
GO_cc	GO_CHROMOSOMAL_REGION	348	5	2.03373e-05	0.0135767	NUP133:NUP98:RTEL1:ZNF330:CENPH
GO_cc	GO_CHROMOSOME_CENTROMERIC_REGION	193	4	3.59501e-05	0.0135767	NUP133:NUP98:ZNF330:CENPH
GO_cc	GO_NUCLEAR_PORE_OUTER_RING	10	2	4.06893e-05	0.0135767	NUP133:NUP98
Immunologic_signatures	GSE40274_CTRL_VS_FOXP3_AND_IRF4_TRANSDUCED_ACTIVATED_CD4_TCELL_DN	182	5	8.68725e-07	0.00423243	PDE4C:NINL:RTEL1:CDC45:TMEM110
Immunologic_signatures	GSE27786_LIN_NEG_VS_NKTCELL_UP	198	4	3.97186e-05	0.0402467	NUP133:APRT:HNRNPLL:PLA2G6
Immunologic_signatures	GSE20152_SPHK1_KO_VS_WT_HTNFA_OVERXPRESS_ANKLE_DN	199	4	4.05057e-05	0.0402467	NUP133:PTER:AVEN:CPNE1
Immunologic_signatures	GSE10239_MEMORY_VS_KLRG1INT_EFF_CD8_TCELL_DN	200	4	4.13041e-05	0.0402467	CPNE1:CDC45:CENPH:WDR36
Immunologic_signatures	GSE7460_CD8_TCELL_VS_CD4_TCELL_ACT_DN	200	4	4.13041e-05	0.0402467	EXO5:AVEN:CAPNS1:HNRNPLL
Reactome	REACTOME_RHO_GTPASES_ACTIVATE_FORMINS	139	4	9.91329e-06	0.01486	NUP133:NUP98:RHOD:CENPH
Reactome	REACTOME_MITOTIC_PROMETAPHASE	198	4	3.97186e-05	0.0297691	NUP133:NUP98:NINL:CENPH
Reactome	REACTOME_ANTIVIRAL_MECHANISM_BY_IFN_STIMULATED_GENES	82	3	6.95481e-05	0.0347509	NUP133:NUP98:UBA7
Reactome	REACTOME_CELL_CYCLE_MITOTIC	535	5	0.000155092	0.0438777	NUP133:NUP98:NINL:CDC45:CENPH
Reactome	REACTOME_MITOTIC_SPINDLE_CHECKPOINT	110	3	0.000166382	0.0438777	NUP133:NUP98:CENPH
Reactome	REACTOME_CELL_CYCLE_CHECKPOINTS	291	4	0.000175628	0.0438777	NUP133:NUP98:CDC45:CENPH
Reactome	REACTOME_RESOLUTION_OF_SISTER_CHROMATID_COHESION	125	3	0.000242549	0.0472672	NUP133:NUP98:CENPH
Reactome	REACTOME_RHO_GTPASE_EFFECTORS	320	4	0.00025226	0.0472672	NUP133:NUP98:RHOD:CENPH
Reactome	REACTOME_CELL_CYCLE	641	5	0.000357043	0.0493353	NUP133:NUP98:NINL:CDC45:CENPH
Reactome	REACTOME_DEFECTIVE_TPR_MAY_CONFER_SUSCEPTIBILITY_TOWARDS_THYROID_PAPILLARY_CARCINOMA_TPC	32	2	0.00044254	0.0493353	NUP133:NUP98
Reactome	REACTOME_EXPORT_OF_VIRAL_RIBONUCLEOPROTEINS_FROM_NUCLEUS	33	2	0.000470805	0.0493353	NUP133:NUP98
Reactome	REACTOME_NUCLEAR_IMPORT_OF_REV_PROTEIN	34	2	0.000499928	0.0493353	NUP133:NUP98
Reactome	REACTOME_SUMOYLATION_OF_SUMOYLATION_PROTEINS	35	2	0.000529905	0.0493353	NUP133:NUP98
Reactome	REACTOME_M_PHASE	391	4	0.00053755	0.0493353	NUP133:NUP98:NINL:CENPH
Reactome	REACTOME_TRANSPORT_OF_THE_SLBP_DEPENDANT_MATURE_MRNA	36	2	0.000560736	0.0493353	NUP133:NUP98
Reactome	REACTOME_NUCLEAR_PORE_COMPLEX_NPC_DISASSEMBLY	36	2	0.000560736	0.0493353	NUP133:NUP98
Reactome	REACTOME_INTERACTIONS_OF_VPR_WITH_HOST_CELLULAR_PROTEINS	37	2	0.000592419	0.0493353	NUP133:NUP98
Reactome	REACTOME_INTERACTIONS_OF_REV_WITH_HOST_CELLULAR_PROTEINS	37	2	0.000592419	0.0493353	NUP133:NUP98
Canonical_Pathways	REACTOME_RHO_GTPASES_ACTIVATE_FORMINS	139	4	9.91329e-06	0.0217993	NUP133:NUP98:RHOD:CENPH
Canonical_Pathways	REACTOME_MITOTIC_PROMETAPHASE	198	4	3.97186e-05	0.0436706	NUP133:NUP98:NINL:CENPH

## Sheet: Div_NumberGenera_RNT
Category	GeneSet	N_genes	N_overlap	p	adjP	genes
GO_bp	GO_REGULATION_OF_ACTIN_CYTOSKELETON_REORGANIZATION	34	3	4.42579e-06	0.0325296	HRAS:RHOD:HCLS1
Hallmark_gene_sets	HALLMARK_DNA_REPAIR	149	3	0.000371262	0.0185631	APRT:MRPL40:HCLS1
Immunologic_signatures	GSE40274_CTRL_VS_FOXP3_AND_IRF4_TRANSDUCED_ACTIVATED_CD4_TCELL_DN	182	4	2.53273e-05	0.0356702	NINL:RTEL1:CDC45:TMEM110
Immunologic_signatures	GSE14415_TCONV_VS_FOXP3_KO_INDUCED_TREG_DN	189	4	2.93549e-05	0.0356702	PDHX:CDC45:HCLS1:CENPH
Immunologic_signatures	GSE3982_DC_VS_NEUTROPHIL_UP	200	4	3.66074e-05	0.0356702	NUP133:PTER:MRPL40:AHI1
Immunologic_signatures	GSE11961_MARGINAL_ZONE_BCELL_VS_MEMORY_BCELL_DAY40_UP	200	4	3.66074e-05	0.0356702	FER1L4:TMEM110:SH3PXD2B:RASA4
Immunologic_signatures	GSE43955_1H_VS_42H_ACT_CD4_TCELL_DN	200	4	3.66074e-05	0.0356702	HRAS:RHOD:APRT:CYP3A7
BioCarta	BIOCARTA_MEF2D_PATHWAY	18	2	0.000129614	0.0151181	CAPNS1:CALM3
BioCarta	BIOCARTA_MCALPAIN_PATHWAY	19	2	0.000144778	0.0151181	HRAS:CAPNS1
BioCarta	BIOCARTA_AT1R_PATHWAY	27	2	0.000295782	0.0151181	HRAS:CALM3
BioCarta	BIOCARTA_PYK2_PATHWAY	27	2	0.000295782	0.0151181	HRAS:CALM3
BioCarta	BIOCARTA_BIOPEPTIDES_PATHWAY	29	2	0.000341728	0.0151181	HRAS:CALM3
BioCarta	BIOCARTA_GPCR_PATHWAY	30	2	0.000365922	0.0151181	HRAS:CALM3
BioCarta	BIOCARTA_BCR_PATHWAY	33	2	0.000443371	0.0151181	HRAS:CALM3
BioCarta	BIOCARTA_FMLP_PATHWAY	34	2	0.000470805	0.0151181	HRAS:CALM3
BioCarta	BIOCARTA_INTEGRIN_PATHWAY	34	2	0.000470805	0.0151181	HRAS:CAPNS1
BioCarta	BIOCARTA_FCER1_PATHWAY	39	2	0.000620043	0.0179192	HRAS:CALM3
BioCarta	BIOCARTA_TCR_PATHWAY	44	2	0.000789259	0.020736	HRAS:CALM3
BioCarta	BIOCARTA_NFAT_PATHWAY	51	2	0.00105939	0.0255136	HRAS:CALM3

## Sheet: Div_Shannon_RNT
Category	GeneSet	N_genes	N_overlap	p	adjP	genes
Immunologic_signatures	GSE14769_UNSTIM_VS_120MIN_LPS_BMDM_UP	200	4	3.66074e-05	0.0445878	NFRKB:TUBGCP4:DCTN5:NBR1
Immunologic_signatures	GSE3982_DC_VS_NEUTROPHIL_UP	200	4	3.66074e-05	0.0445878	MGST3:PTER:MRPL40:AHI1
Immunologic_signatures	GSE5589_LPS_AND_IL10_VS_LPS_AND_IL6_STIM_IL10_KO_MACROPHAGE_45MIN_DN	200	4	3.66074e-05	0.0445878	FAT3:EHHADH:SH3PXD2B:CYP3A7
Immunologic_signatures	GSE23695_CD57_POS_VS_NEG_NK_CELL_UP	200	4	3.66074e-05	0.0445878	RASA3:DCTN5:MRPL40:SH3PXD2B
Cancer_modules	MODULE_93	182	4	2.53273e-05	0.0109161	MGST3:AKR1C2:EHHADH:CYP3A7
Computational_gene_sets	MODULE_93	182	4	2.53273e-05	0.0217308	MGST3:AKR1C2:EHHADH:CYP3A7
KEGG	KEGG_METABOLISM_OF_XENOBIOTICS_BY_CYTOCHROME_P450	70	3	3.95639e-05	0.00735889	MGST3:AKR1C2:CYP3A7

## Sheet: F_Coriobacteriaceae_RNT
Category	GeneSet	N_genes	N_overlap	p	adjP	genes
Chemical_and_Genetic_pertubation	PASINI_SUZ12_TARGETS_DN	309	5	9.86991e-06	0.0325904	ADK:LIMD1:ANXA5:CPE:CYFIP2

## Sheet: F_Desulfovibrionaceae_HB
Category	GeneSet	N_genes	N_overlap	p	adjP	genes
GO_cc	GO_KINOCILIUM	9	2	3.25712e-05	0.0326038	STRC:STRCP1
Cancer_modules	MODULE_274	82	3	6.95481e-05	0.0151711	GABRB3:P2RX1:SYN2
Cancer_modules	MODULE_415	13	2	7.03998e-05	0.0151711	GABRB3:P2RX1
Computational_gene_sets	MODULE_274	82	3	6.95481e-05	0.0302015	GABRB3:P2RX1:SYN2
Computational_gene_sets	MODULE_415	13	2	7.03998e-05	0.0302015	GABRB3:P2RX1

## Sheet: F_Desulfovibrionaceae_RNT
Category	GeneSet	N_genes	N_overlap	p	adjP	genes
KEGG	KEGG_NEUROACTIVE_LIGAND_RECEPTOR_INTERACTION	270	4	7.98025e-05	0.0148433	HTR1D:LEPR:ADRB1:GRIN2C

[truncated: 60 more sheets: F_Enterobacteriaceae_RNT, F_Enterococcaceae_RNT, F_Erysipelotrichaceae_RNT, F_Porphyromonadaceae_RNT, F_Ruminococcaceae_RNT, F_Streptococcaceae_HB, F_Sutterellaceae_RNT, F_Veillonellaceae_HB, G_Acidaminococcus_HB, G_Acidaminococcus_RNT, G_Akkermansia_HB, G_Alloprevotella_HB, G_Anaerostipes_RNT, G_Barnesiella_RNT, G_Butyrivibrio_RNT, G_Coprobacter_RNT, G_Coprococcus_RNT, G_Desulfovibrio_HB, G_Desulfovibrio_RNT, G_Dialister_RNT …]
